# Supplementary material for: MicroRNA analysis in maternal blood of pregnancies with preterm premature rupture of membranes reveals a distinct expression profile
Source: PLoS One. 2022 Nov 3;17(11):e0277098. doi: 10.1371/journal.pone.0277098 (PMC9632843; doi:10.1371/journal.pone.0277098)
Supplement: S1 Data — (XLSX) [file pone.0277098.s001.xlsx]

## Sheet: in
Probe Name	Accession #	Class Name	Analyte Type	PPROM	StDev of PPROM	CTL	StDev of CTL	PPROM vs. CTL	DE Call of: PPROM vs. CTL	P value of: PPROM vs. CTL	t-statistic of: PPROM vs. CTL	Lower 95% CI of: PPROM vs. CTL	Upper 95% CI of: PPROM vs. CTL	FDR adjusted pvalue of: PPROM vs. CTL
hsa-miR-26a-5p	MIMAT0000082	Endogenous1	miRNA	149.23	48.56	80.1	18.33	1.86	N/A	6.473e-05	5.34946	1.46	2.38	0.01
hsa-miR-513b-5p	MIMAT0005788	Endogenous1	miRNA	51.07	23.26	122.46	65.02	-2.4	N/A	0.00016399	-4.74517	0.28	-1.63	0.02
hsa-miR-199a-5p	MIMAT0000231	Endogenous1	miRNA	116.68	42.47	50.61	21.26	2.31	N/A	0.00034716	4.46551	1.55	3.43	0.03
hsa-miR-130a-3p	MIMAT0000425	Endogenous1	miRNA	215.48	127.64	81.48	15	2.64	N/A	0.00035399	5.1221	1.73	4.04	0.03
hsa-miR-30e-5p	MIMAT0000692	Endogenous1	miRNA	101.37	29.88	162.28	32.14	-1.6	N/A	0.00052207	-4.32066	0.5	-1.27	0.05
hsa-miR-154-5p	MIMAT0000452	Endogenous1	miRNA	23.06	9.06	47.74	22.83	-2.07	N/A	0.00070497	-4.25034	0.33	-1.43	0.06
hsa-let-7d-5p	MIMAT0000065	Endogenous1	miRNA	232.07	274.98	66.48	39.85	3.49	N/A	0.00085758	4.06121	1.82	6.7	0.08
hsa-miR-630	MIMAT0003299	Endogenous1	miRNA	65.65	35.52	181.4	174.75	-2.76	N/A	0.00123896	-3.90528	0.21	-1.59	0.11
hsa-miR-30c-5p	MIMAT0000244	Endogenous1	miRNA	87.29	49.69	212.75	202.32	-2.44	N/A	0.00133779	-3.79523	0.25	-1.49	0.11
hsa-let-7g-5p	MIMAT0000414	Endogenous1	miRNA	339.16	93.66	175.08	128.54	1.94	N/A	0.00193919	3.75088	1.33	2.83	0.16
hsa-miR-126-3p	MIMAT0000445	Endogenous1	miRNA	856.43	733.68	283.66	200.8	3.02	N/A	0.0021172	3.65409	1.59	5.73	0.18
hsa-miR-129-5p	MIMAT0000242	Endogenous1	miRNA	38.93	38.48	117.84	173.87	-3.03	N/A	0.00222641	-3.56262	0.17	-1.57	0.18
hsa-miR-199a-3p+hsa-miR-199b-3p	MIMAT0000232	Endogenous1	miRNA	621.31	538.06	224.61	128.87	2.77	N/A	0.00324963	3.48868	1.49	5.15	0.26
hsa-miR-125a-5p	MIMAT0000443	Endogenous1	miRNA	43.47	34.77	20	0	2.17	N/A	0.00330485	3.95988	1.39	3.39	0.26
hsa-let-7a-5p	MIMAT0000062	Endogenous1	miRNA	286.18	829.41	27.75	36.79	10.31	N/A	0.00342399	3.68018	2.55	41.64	0.27
hsa-miR-374b-5p	MIMAT0004955	Endogenous1	miRNA	35.02	14.09	21.18	3.28	1.65	N/A	0.003756	3.66983	1.22	2.24	0.29
hsa-miR-516b-5p	MIMAT0002859	Endogenous1	miRNA	20.95	3.76	38.77	22.69	-1.85	N/A	0.00427739	-3.6314	0.37	-1.27	0.33
hsa-miR-151a-3p	MIMAT0000757	Endogenous1	miRNA	42.76	23.84	21.84	6.05	1.96	N/A	0.00455393	3.51056	1.28	2.98	0.34
hsa-miR-208b-5p	MIMAT0026722	Endogenous1	miRNA	21.91	6.01	42.99	28.25	-1.96	N/A	0.00459024	-3.50701	0.33	-1.29	0.34
hsa-miR-107	MIMAT0000104	Endogenous1	miRNA	124.21	39.32	70.99	32.71	1.75	N/A	0.00472435	3.28152	1.22	2.52	0.35
hsa-miR-491-5p	MIMAT0002807	Endogenous1	miRNA	33.25	21.17	79.68	63.09	-2.4	N/A	0.00488638	-3.24177	0.24	-1.35	0.36
hsa-miR-191-5p	MIMAT0000440	Endogenous1	miRNA	446.64	383.14	180.14	94.12	2.48	N/A	0.00501527	3.25117	1.37	4.5	0.36
hsa-miR-323b-3p	MIMAT0015050	Endogenous1	miRNA	35.29	23.36	68.88	34.93	-1.95	N/A	0.00593652	-3.13006	0.33	-1.24	0.42
hsa-miR-526a+hsa-miR-518c-5p+hsa-miR-518d-5p	MIMAT0002845	Endogenous1	miRNA	40.37	26.93	76.12	19.18	-1.89	N/A	0.00616295	-3.27574	0.35	-1.24	0.43
hsa-miR-302b-3p	MIMAT0000715	Endogenous1	miRNA	37.55	25	71.39	26.43	-1.9	N/A	0.00642223	-3.1222	0.34	-1.23	0.45
hsa-miR-1285-3p	MIMAT0005876	Endogenous1	miRNA	24.56	8.24	46.16	28.47	-1.88	N/A	0.00796592	-3.11747	0.34	-1.21	0.55
hsa-miR-6720-3p	MIMAT0025851	Endogenous1	miRNA	23.67	9.18	46.05	31.76	-1.95	N/A	0.00829825	-3.09603	0.32	-1.22	0.57
hsa-miR-506-3p	MIMAT0002878	Endogenous1	miRNA	34.54	26.94	80.24	69.95	-2.32	N/A	0.0084042	-2.97916	0.24	-1.28	0.57
hsa-miR-363-3p	MIMAT0000707	Endogenous1	miRNA	65.25	35.15	108.97	25.16	-1.67	N/A	0.00908648	-3.06207	0.42	-1.16	0.6
hsa-miR-221-3p	MIMAT0000278	Endogenous1	miRNA	114.96	82.3	45.46	27.35	2.53	N/A	0.00926723	2.93885	1.3	4.94	0.61
hsa-miR-147b	MIMAT0004928	Endogenous1	miRNA	20.34	1.18	34.22	21.98	-1.68	N/A	0.0112544	-3.15961	0.41	-1.16	0.73
hsa-miR-513c-3p	MIMAT0022728	Endogenous1	miRNA	23.59	10.06	43.03	24.61	-1.82	N/A	0.0114045	-2.91041	0.35	-1.17	0.73
hsa-miR-302d-3p	MIMAT0000718	Endogenous1	miRNA	76.26	82.05	170.99	105.8	-2.24	N/A	0.0119798	-2.81477	0.24	-1.22	0.76
hsa-miR-146a-5p	MIMAT0000449	Endogenous1	miRNA	212.91	167.31	103.37	27.14	2.06	N/A	0.0123519	2.96971	1.21	3.52	0.78
hsa-miR-190a-5p	MIMAT0000458	Endogenous1	miRNA	22.17	10.02	38.86	22.9	-1.75	N/A	0.0126201	-2.86053	0.37	-1.15	0.79
hsa-miR-556-3p	MIMAT0004793	Endogenous1	miRNA	27.85	15.57	49.49	22.6	-1.78	N/A	0.0132712	-2.74821	0.36	-1.14	0.81
hsa-let-7i-5p	MIMAT0000415	Endogenous1	miRNA	276.5	209.58	143.69	85.17	1.92	N/A	0.0133028	2.75652	1.17	3.18	0.81
hsa-miR-1827	MIMAT0006767	Endogenous1	miRNA	28.09	16.01	53.67	39.01	-1.91	N/A	0.0140644	-2.74373	0.32	-1.16	0.85
hsa-miR-185-5p	MIMAT0000455	Endogenous1	miRNA	186.06	41.6	142.01	27.75	1.31	N/A	0.0145285	2.72743	1.06	1.62	0.87
hsa-miR-1302	MIMAT0005890	Endogenous1	miRNA	21.54	7.01	35.72	20.44	-1.66	N/A	0.0152221	-2.8084	0.41	-1.12	0.9
hsa-miR-19b-3p	MIMAT0000074	Endogenous1	miRNA	196.52	114.17	92.5	77.87	2.12	N/A	0.0173085	2.66639	1.16	3.88	1
hsa-miR-520f-3p	MIMAT0002830	Endogenous1	miRNA	307.42	319.21	739.17	570.32	-2.4	N/A	0.0174037	-2.62856	0.21	-1.19	1
hsa-miR-548i	MIMAT0005935	Endogenous1	miRNA	21.33	4.26	34.98	21.02	-1.64	N/A	0.0174409	-2.80933	0.41	-1.11	1
hsa-miR-1537-3p	MIMAT0007399	Endogenous1	miRNA	24.83	10.55	41.82	22.04	-1.68	N/A	0.017786	-2.64788	0.39	-1.11	1
hsa-miR-499a-5p	MIMAT0002870	Endogenous1	miRNA	56.98	47.27	116.24	63.55	-2.04	N/A	0.0180446	-2.61491	0.28	-1.15	1
hsa-miR-148b-3p	MIMAT0000759	Endogenous1	miRNA	77.01	15.78	47.84	23.1	1.61	N/A	0.0180809	2.74943	1.1	2.36	1
hsa-miR-144-3p	MIMAT0000436	Endogenous1	miRNA	800.44	1082.01	2487.61	6365.22	-3.11	N/A	0.0187603	-2.58776	0.13	-1.23	1
hsa-miR-425-5p	MIMAT0003393	Endogenous1	miRNA	44.08	14.72	28.59	13.06	1.54	N/A	0.0188554	2.58324	1.08	2.2	1
hsa-miR-4516	MIMAT0019053	Endogenous1	miRNA	34.14	27.34	106.22	702.2	-3.11	N/A	0.0191918	-2.66339	0.13	-1.24	1
hsa-miR-16-5p	MIMAT0000069	Endogenous1	miRNA	1902.4	1122.99	654.96	1272.73	2.9	N/A	0.0192675	2.6539	1.22	6.92	1
hsa-miR-1244	MIMAT0005896	Endogenous1	miRNA	22.3	7.05	34.95	18.99	-1.57	N/A	0.0196435	-2.65232	0.44	-1.09	1
hsa-miR-324-5p	MIMAT0000761	Endogenous1	miRNA	27.27	10.96	20	0	1.36	N/A	0.0198216	2.82693	1.06	1.75	1
hsa-miR-4532	MIMAT0019071	Endogenous1	miRNA	25.29	16.46	53.67	102.49	-2.12	N/A	0.0198227	-2.63476	0.25	-1.15	1
hsa-miR-548j-3p	MIMAT0026737	Endogenous1	miRNA	36.7	27.19	65.02	22.6	-1.77	N/A	0.0201689	-2.59071	0.35	-1.11	1
hsa-miR-320e	MIMAT0015072	Endogenous1	miRNA	148.13	51.5	483.67	791.08	-3.27	N/A	0.0204037	-2.73654	0.12	-1.25	1
hsa-miR-21-5p	MIMAT0000076	Endogenous1	miRNA	201.91	74.2	106.89	59.11	1.89	N/A	0.020683	2.59096	1.12	3.2	1
hsa-miR-1304-3p	MIMAT0022720	Endogenous1	miRNA	25.85	11.62	42.43	20.82	-1.64	N/A	0.020918	-2.54815	0.4	-1.09	1
hsa-miR-198	MIMAT0000228	Endogenous1	miRNA	30.48	25.89	56.69	31.03	-1.86	N/A	0.0215183	-2.51804	0.32	-1.11	1
hsa-miR-18a-5p	MIMAT0000072	Endogenous1	miRNA	61.26	12.21	39.16	19.02	1.56	N/A	0.0215974	2.65034	1.08	2.27	1
hsa-miR-92a-3p	MIMAT0000092	Endogenous1	miRNA	105.79	24.01	59.85	35.73	1.77	N/A	0.02181	2.66208	1.1	2.83	1
hsa-miR-1299	MIMAT0005887	Endogenous1	miRNA	39.64	27.58	82.37	88.97	-2.08	N/A	0.0224413	-2.51628	0.26	-1.12	1
hsa-miR-3074-3p	MIMAT0015027	Endogenous1	miRNA	23.46	8.98	36.36	17.52	-1.55	N/A	0.0228241	-2.52719	0.45	-1.07	1
hsa-miR-450a-5p	MIMAT0001545	Endogenous1	miRNA	22.28	8.54	37.9	25.18	-1.7	N/A	0.0229008	-2.59068	0.38	-1.09	1
hsa-miR-548n	MIMAT0005916	Endogenous1	miRNA	32.08	26.88	56.76	26.91	-1.77	N/A	0.0235582	-2.49778	0.35	-1.09	1
hsa-miR-664b-3p	MIMAT0022272	Endogenous1	miRNA	37.53	28.62	70.14	34.4	-1.87	N/A	0.0244067	-2.45752	0.31	-1.09	1
hsa-miR-362-3p	MIMAT0004683	Endogenous1	miRNA	21.71	6.43	33.6	18.14	-1.55	N/A	0.024466	-2.55762	0.45	-1.07	1
hsa-miR-486-3p	MIMAT0004762	Endogenous1	miRNA	54.19	29.13	84.96	28.46	-1.57	N/A	0.0250831	-2.48221	0.43	-1.07	1
hsa-let-7e-5p	MIMAT0000066	Endogenous1	miRNA	41.86	19.82	25.05	17.92	1.67	N/A	0.0269799	2.40801	1.07	2.62	1
hsa-miR-7-5p	MIMAT0000252	Endogenous1	miRNA	48.12	47.55	91.39	40.89	-1.9	N/A	0.027343	-2.45696	0.3	-1.08	1
hsa-miR-612	MIMAT0003280	Endogenous1	miRNA	72.83	96.22	151.88	72.48	-2.09	N/A	0.0290787	-2.41636	0.25	-1.09	1
hsa-miR-122-5p	MIMAT0000421	Endogenous1	miRNA	395.93	218.05	690.3	486.16	-1.74	N/A	0.0292267	-2.37158	0.35	-1.06	1
hsa-miR-365b-5p	MIMAT0022833	Endogenous1	miRNA	23.64	7.5	38.12	23.92	-1.61	N/A	0.0296434	-2.43951	0.41	-1.06	1
hsa-miR-450a-1-3p	MIMAT0022700	Endogenous1	miRNA	26.31	19.69	47.09	30.76	-1.79	N/A	0.0296583	-2.37106	0.33	-1.07	1
hsa-miR-451a	MIMAT0001631	Endogenous1	miRNA	23664.7	22370.8	57606.6	97263.2	-2.43	N/A	0.0296698	-2.36333	0.19	-1.1	1
hsa-miR-553	MIMAT0003216	Endogenous1	miRNA	26.58	14.29	44.15	28.37	-1.66	N/A	0.0297362	-2.37335	0.38	-1.06	1
hsa-miR-605-5p	MIMAT0003273	Endogenous1	miRNA	39.7	40.24	79.19	45.49	-1.99	N/A	0.0302264	-2.36575	0.27	-1.07	1
hsa-miR-203a-5p	MIMAT0031890	Endogenous1	miRNA	34.99	38.71	66.92	36.31	-1.91	N/A	0.0303004	-2.35576	0.29	-1.07	1
hsa-miR-136-5p	MIMAT0000448	Endogenous1	miRNA	31.6	12.88	50.62	27.18	-1.6	N/A	0.0308073	-2.35039	0.41	-1.05	1
hsa-miR-6503-3p	MIMAT0025463	Endogenous1	miRNA	25.03	12.52	40.61	21.43	-1.62	N/A	0.0310704	-2.36328	0.4	-1.05	1
hsa-miR-514a-5p	MIMAT0022702	Endogenous1	miRNA	40.54	27.52	78.59	80.05	-1.94	N/A	0.0311666	-2.34784	0.28	-1.07	1
hsa-miR-649	MIMAT0003319	Endogenous1	miRNA	21.54	7.01	36.81	33.6	-1.71	N/A	0.0316231	-2.45122	0.36	-1.06	1
hsa-miR-301a-5p	MIMAT0022696	Endogenous1	miRNA	47.96	45.49	90.5	46.24	-1.89	N/A	0.0318726	-2.34736	0.3	-1.06	1
hsa-miR-607	MIMAT0003275	Endogenous1	miRNA	39.9	36.53	70.85	27.67	-1.78	N/A	0.0322652	-2.36284	0.33	-1.05	1
hsa-miR-1271-5p	MIMAT0005796	Endogenous1	miRNA	24.39	8.88	39.49	27.56	-1.62	N/A	0.0347834	-2.34048	0.4	-1.04	1
hsa-miR-99b-5p	MIMAT0000689	Endogenous1	miRNA	35.84	14.76	24.19	14.34	1.48	N/A	0.0348108	2.28296	1.03	2.13	1
hsa-miR-1910-5p	MIMAT0007884	Endogenous1	miRNA	59.86	39.81	134.76	194.17	-2.25	N/A	0.0350561	-2.31317	0.21	-1.07	1
hsa-miR-4707-3p	MIMAT0019808	Endogenous1	miRNA	28.74	22.27	50.47	30.38	-1.76	N/A	0.0350816	-2.2812	0.34	-1.04	1
hsa-miR-888-5p	MIMAT0004916	Endogenous1	miRNA	35.64	32.94	64.31	30.77	-1.8	N/A	0.0351646	-2.28558	0.32	-1.05	1
hsa-miR-15b-5p	MIMAT0000417	Endogenous1	miRNA	499.94	376.18	261.46	146.23	1.91	N/A	0.0354195	2.29989	1.05	3.49	1
hsa-miR-1262	MIMAT0005914	Endogenous1	miRNA	34.83	25.2	60.48	25.15	-1.74	N/A	0.0356431	-2.27963	0.35	-1.04	1
hsa-miR-1255a	MIMAT0005906	Endogenous1	miRNA	40.47	40.81	73.31	31.64	-1.81	N/A	0.0367967	-2.27815	0.32	-1.04	1
hsa-miR-186-5p	MIMAT0000456	Endogenous1	miRNA	69.96	30.98	95.29	19.3	-1.36	N/A	0.0372458	-2.30751	0.55	-1.02	1
hsa-miR-598-3p	MIMAT0003266	Endogenous1	miRNA	34.32	25.23	58.82	31.43	-1.71	N/A	0.0374325	-2.2496	0.35	-1.03	1
hsa-let-7c-5p	MIMAT0000064	Endogenous1	miRNA	46.17	19.63	29.2	17.49	1.58	N/A	0.0376707	2.24423	1.03	2.43	1
hsa-miR-1278	MIMAT0005936	Endogenous1	miRNA	21.96	5.94	33	20.71	-1.5	N/A	0.0384211	-2.32288	0.45	-1.03	1
hsa-miR-548k	MIMAT0005882	Endogenous1	miRNA	31.7	20.82	53.98	28.47	-1.7	N/A	0.0387868	-2.23005	0.35	-1.03	1
hsa-miR-346	MIMAT0000773	Endogenous1	miRNA	44.19	41.1	80.22	36.67	-1.82	N/A	0.0388797	-2.24898	0.31	-1.03	1
hsa-miR-548ah-5p	MIMAT0018972	Endogenous1	miRNA	54.82	63.92	105.42	48.62	-1.92	N/A	0.0391645	-2.26688	0.28	-1.04	1
hsa-miR-1183	MIMAT0005828	Endogenous1	miRNA	42.82	30.5	77.9	52.67	-1.82	N/A	0.0393236	-2.22366	0.31	-1.03	1
hsa-miR-409-3p	MIMAT0001639	Endogenous1	miRNA	31.37	17.58	21.87	5.77	1.43	N/A	0.0394414	2.29843	1.02	2.02	1
hsa-miR-450b-5p	MIMAT0004909	Endogenous1	miRNA	22.22	9.65	35.42	25.03	-1.59	N/A	0.0394875	-2.28274	0.4	-1.03	1
hsa-miR-548ar-3p	MIMAT0022266	Endogenous1	miRNA	44.48	48.7	84.63	43.7	-1.9	N/A	0.0400677	-2.23974	0.28	-1.03	1
hsa-miR-424-5p	MIMAT0001341	Endogenous1	miRNA	21.09	2.05	33.82	27.58	-1.6	N/A	0.0400973	-2.38059	0.4	-1.02	1
hsa-miR-1972	MIMAT0009447	Endogenous1	miRNA	34.12	22.85	60.01	37.13	-1.76	N/A	0.0419963	-2.19256	0.33	-1.02	1
hsa-miR-887-5p	MIMAT0026720	Endogenous1	miRNA	41.33	49.48	80.05	50.49	-1.94	N/A	0.0421742	-2.198	0.27	-1.02	1
hsa-miR-4286	MIMAT0016916	Endogenous1	miRNA	36.82	23.35	61.57	25.98	-1.67	N/A	0.0427202	-2.18397	0.36	-1.02	1
hsa-miR-548a-5p	MIMAT0004803	Endogenous1	miRNA	39.53	34.08	68.85	35.62	-1.74	N/A	0.0430328	-2.1943	0.34	-1.02	1
hsa-miR-552-3p	MIMAT0003215	Endogenous1	miRNA	45.78	53.86	82.89	43.71	-1.81	N/A	0.0441533	-2.18158	0.31	-1.02	1
hsa-miR-299-3p	MIMAT0000687	Endogenous1	miRNA	28.14	18.21	43.35	18.64	-1.54	N/A	0.04527	-2.15258	0.42	-1.01	1
hsa-miR-493-3p	MIMAT0003161	Endogenous1	miRNA	22.57	12.34	34.65	20.9	-1.54	N/A	0.0454766	-2.17582	0.43	-1.01	1
hsa-miR-3144-3p	MIMAT0015015	Endogenous1	miRNA	30.38	28.96	63.16	74.24	-2.08	N/A	0.0487843	-2.13692	0.23	-1	1
hsa-miR-525-5p	MIMAT0002838	Endogenous1	miRNA	51.21	38.4	89.82	49.71	-1.75	N/A	0.0488005	-2.12235	0.33	-1	1
hsa-miR-1306-3p	MIMAT0005950	Endogenous1	miRNA	46.18	41.46	85.25	51.65	-1.85	N/A	0.0495067	-2.10836	0.29	1	1
hsa-miR-585-3p	MIMAT0003250	Endogenous1	miRNA	41.92	39.91	74.48	39.12	-1.78	N/A	0.0495462	-2.12346	0.32	-1	1
hsa-miR-513c-5p	MIMAT0005789	Endogenous1	miRNA	22.51	8.25	33.76	20.31	-1.5	N/A	0.0499015	-2.15459	0.44	1	1
hsa-miR-181a-5p	MIMAT0000256	Endogenous1	miRNA	88.7	82.82	41.69	32.54	2.13	N/A	0.0499387	2.1123	1	4.54	1
hsa-miR-619-3p	MIMAT0003288	Endogenous1	miRNA	21.75	7.51	31.51	19.09	-1.45	N/A	0.0514812	-2.13989	0.47	1	1
hsa-miR-1248	MIMAT0005900	Endogenous1	miRNA	21.33	4.26	29.68	16.91	-1.39	N/A	0.051798	-2.17369	0.51	1	1
hsa-miR-1228-3p	MIMAT0005583	Endogenous1	miRNA	26.32	27.69	43.37	23.75	-1.65	N/A	0.052485	-2.07615	0.37	1.01	1
hsa-miR-545-3p	MIMAT0003165	Endogenous1	miRNA	20.87	3.37	29.75	19.58	-1.43	N/A	0.0526964	-2.18774	0.49	1.01	1
hsa-miR-548e-5p	MIMAT0026736	Endogenous1	miRNA	55.74	54.77	99.78	51.1	-1.79	N/A	0.0534662	-2.08427	0.31	1.01	1
hsa-miR-200b-3p	MIMAT0000318	Endogenous1	miRNA	29.03	23.42	47.41	25.69	-1.63	N/A	0.0539374	-2.06214	0.37	1.01	1
hsa-miR-769-5p	MIMAT0003886	Endogenous1	miRNA	24.24	11.77	37.79	25.03	-1.56	N/A	0.0560683	-2.0696	0.41	1.01	1
hsa-miR-1200	MIMAT0005863	Endogenous1	miRNA	24.54	12.29	40.12	32.34	-1.63	N/A	0.0565526	-2.07345	0.37	1.02	1
hsa-miR-525-3p	MIMAT0002839	Endogenous1	miRNA	21.34	5.79	30.34	18.38	-1.42	N/A	0.0570117	-2.10369	0.49	1.01	1
hsa-miR-27b-3p	MIMAT0000419	Endogenous1	miRNA	93.09	21.76	63.69	29.78	1.46	N/A	0.0570127	2.10041	0.99	2.17	1
hsa-miR-1305	MIMAT0005893	Endogenous1	miRNA	46.73	44.44	87.72	62.73	-1.88	N/A	0.0586939	-2.01953	0.28	1.03	1
hsa-miR-3180	MIMAT0018178	Endogenous1	miRNA	35.27	29.53	62.5	47.41	-1.77	N/A	0.0590437	-2.01748	0.31	1.03	1
hsa-miR-30a-3p	MIMAT0000088	Endogenous1	miRNA	37.96	44.01	67.17	30.85	-1.77	N/A	0.0593646	-2.02624	0.31	1.03	1
hsa-miR-133a-5p	MIMAT0026478	Endogenous1	miRNA	33.12	28.55	55.9	32.5	-1.69	N/A	0.0600657	-2.00845	0.34	1.03	1
hsa-miR-183-5p	MIMAT0000261	Endogenous1	miRNA	59.55	69.94	106.89	56.06	-1.79	N/A	0.0600989	-2.03312	0.3	1.03	1
hsa-miR-196a-5p	MIMAT0000226	Endogenous1	miRNA	38.69	29.86	63.31	25.37	-1.64	N/A	0.0601507	-2.01451	0.36	1.03	1
hsa-miR-205-5p	MIMAT0000266	Endogenous1	miRNA	34.37	37.07	59.27	31.98	-1.72	N/A	0.0605426	-2.00626	0.33	1.03	1
hsa-miR-4755-5p	MIMAT0019895	Endogenous1	miRNA	41.93	39.62	77.33	50.16	-1.84	N/A	0.0612831	-1.99781	0.28	1.03	1
hsa-miR-1290	MIMAT0005880	Endogenous1	miRNA	67.71	68.89	119.17	64.08	-1.76	N/A	0.0616791	-2.00392	0.31	1.03	1
hsa-miR-423-5p	MIMAT0004748	Endogenous1	miRNA	172.36	147.88	103.15	46.9	1.67	N/A	0.0656666	1.96184	0.96	2.9	1
hsa-miR-548m	MIMAT0005917	Endogenous1	miRNA	36.05	31.66	62.1	38.2	-1.72	N/A	0.0661214	-1.95709	0.32	1.04	1
hsa-miR-370-5p	MIMAT0026483	Endogenous1	miRNA	20	0	26.62	15.95	-1.33	N/A	0.0683468	-2.07016	0.55	1.03	1
hsa-miR-342-3p	MIMAT0000753	Endogenous1	miRNA	74.49	27.43	49.97	27.53	1.49	N/A	0.0686182	1.9767	0.96	2.31	1
hsa-miR-219b-3p	MIMAT0019748	Endogenous1	miRNA	39.28	39.14	67.56	43.3	-1.72	N/A	0.070459	-1.92411	0.32	1.05	1
hsa-miR-384	MIMAT0001075	Endogenous1	miRNA	23.54	14.3	34.02	18.04	-1.45	N/A	0.0712415	-1.92364	0.46	1.04	1
hsa-miR-1245b-5p	MIMAT0019950	Endogenous1	miRNA	40.57	45.34	67.23	28.86	-1.66	N/A	0.0718266	-1.92782	0.35	1.05	1
hsa-miR-548d-5p	MIMAT0004812	Endogenous1	miRNA	21.27	5.4	29.31	17.81	-1.38	N/A	0.0734863	-1.96276	0.51	1.04	1
hsa-miR-548g-3p	MIMAT0005912	Endogenous1	miRNA	35.24	25.78	58.78	44.4	-1.67	N/A	0.0741685	-1.89598	0.34	1.06	1
hsa-miR-190b	MIMAT0004929	Endogenous1	miRNA	22.91	8.58	33.83	23.73	-1.48	N/A	0.0745823	-1.93332	0.44	1.05	1
hsa-miR-579-5p	MIMAT0026616	Endogenous1	miRNA	39.55	44.4	67.79	39.22	-1.71	N/A	0.0753215	-1.89171	0.32	1.06	1
hsa-miR-181b-5p+hsa-miR-181d-5p	MIMAT0000257	Endogenous1	miRNA	24.63	12.26	36.37	21.14	-1.48	N/A	0.0759328	-1.89639	0.44	1.05	1
hsa-miR-4536-3p	MIMAT0020959	Endogenous1	miRNA	37.5	28.42	60.15	28.87	-1.6	N/A	0.0767527	-1.8843	0.37	1.06	1
hsa-miR-758-5p	MIMAT0022929	Endogenous1	miRNA	22.66	7.67	34.45	28.19	-1.52	N/A	0.0769686	-1.93253	0.41	1.05	1
hsa-miR-4431	MIMAT0018947	Endogenous1	miRNA	20	0	28.02	20.92	-1.4	N/A	0.0773668	-1.99344	0.49	1.05	1
hsa-miR-548ad-3p	MIMAT0018946	Endogenous1	miRNA	42.28	43.85	72.64	46.07	-1.72	N/A	0.0791239	-1.86912	0.32	1.08	1
hsa-miR-1185-2-3p	MIMAT0022713	Endogenous1	miRNA	37.86	27.23	61.7	34.45	-1.63	N/A	0.0800813	-1.85485	0.35	1.07	1
hsa-miR-181b-2-3p	MIMAT0031893	Endogenous1	miRNA	34.42	30.84	55.94	30.46	-1.63	N/A	0.0806451	-1.85346	0.35	1.07	1
hsa-miR-576-5p	MIMAT0003241	Endogenous1	miRNA	24.83	15.93	36.23	19.9	-1.46	N/A	0.0807236	-1.85175	0.45	1.05	1
hsa-miR-199b-5p	MIMAT0000263	Endogenous1	miRNA	35.51	26.35	57.2	36.55	-1.61	N/A	0.081218	-1.84728	0.36	1.07	1
hsa-miR-450a-2-3p	MIMAT0031074	Endogenous1	miRNA	52.37	58.43	91	53.94	-1.74	N/A	0.0816531	-1.85787	0.31	1.08	1
hsa-miR-29a-3p	MIMAT0000086	Endogenous1	miRNA	51.79	15.9	71.86	33.66	-1.39	N/A	0.0818974	-1.87683	0.49	1.05	1
hsa-miR-494-3p	MIMAT0002816	Endogenous1	miRNA	52.16	268.7	20	0	2.61	N/A	0.0821126	1.95644	0.86	7.9	1
hsa-miR-608	MIMAT0003276	Endogenous1	miRNA	53.01	50.22	90.96	53.07	-1.72	N/A	0.0827141	-1.84182	0.31	1.08	1
hsa-miR-378c	MIMAT0016847	Endogenous1	miRNA	21.07	4.33	29.24	19.34	-1.39	N/A	0.0831941	-1.90887	0.49	1.06	1
hsa-miR-765	MIMAT0003945	Endogenous1	miRNA	40.82	32.19	66.31	35.87	-1.62	N/A	0.085455	-1.82371	0.35	1.08	1
hsa-miR-1287-5p	MIMAT0005878	Endogenous1	miRNA	20	0	27.74	20.94	-1.39	N/A	0.0855024	-1.93124	0.49	1.06	1
hsa-miR-377-3p	MIMAT0000730	Endogenous1	miRNA	52.11	45.99	85.14	46.15	-1.63	N/A	0.0856518	-1.81958	0.35	1.08	1
hsa-miR-485-5p	MIMAT0002175	Endogenous1	miRNA	30.86	29.46	48.04	26.62	-1.56	N/A	0.0858278	-1.81855	0.38	1.07	1
hsa-miR-744-5p	MIMAT0004945	Endogenous1	miRNA	34.71	33.75	57.37	35.11	-1.65	N/A	0.0875103	-1.80798	0.34	1.09	1
hsa-miR-33a-5p	MIMAT0000091	Endogenous1	miRNA	39.37	32.07	62.53	32.39	-1.59	N/A	0.0875844	-1.80823	0.37	1.08	1
hsa-miR-193a-5p+hsa-miR-193b-5p	MIMAT0004614	Endogenous1	miRNA	20	0	23.68	8.71	-1.18	N/A	0.0879737	-1.91346	0.69	1.03	1
hsa-miR-10b-5p	MIMAT0000254	Endogenous1	miRNA	41.74	46.21	68.43	32.54	-1.64	N/A	0.0881018	-1.81163	0.34	1.09	1
hsa-miR-412-3p	MIMAT0002170	Endogenous1	miRNA	37.81	34.68	64.02	43.65	-1.69	N/A	0.0884447	-1.80142	0.32	1.09	1
hsa-miR-941	MIMAT0004984	Endogenous1	miRNA	20.17	0.55	26.33	16.72	-1.31	N/A	0.0894478	-1.90145	0.56	1.05	1
hsa-miR-374a-5p	MIMAT0000727	Endogenous1	miRNA	280.31	103.87	203.79	134.63	1.38	N/A	0.0896087	1.79908	0.95	2	1
hsa-miR-422a	MIMAT0001339	Endogenous1	miRNA	31.9	44.82	20	0	1.59	N/A	0.090465	1.896	0.91	2.78	1
hsa-miR-548y	MIMAT0018354	Endogenous1	miRNA	44.29	57	76.25	41.92	-1.72	N/A	0.0920174	-1.78781	0.3	1.11	1
hsa-miR-487b-5p	MIMAT0026614	Endogenous1	miRNA	27.09	18.87	40.2	25.01	-1.48	N/A	0.0920344	-1.78091	0.42	1.08	1
hsa-miR-548z+hsa-miR-548h-3p	MIMAT0018446	Endogenous1	miRNA	36.06	34.74	60.32	36.42	-1.67	N/A	0.0927427	-1.77578	0.32	1.1	1
hsa-miR-1297	MIMAT0005886	Endogenous1	miRNA	52.48	65.66	90.08	56.74	-1.72	N/A	0.0927923	-1.78229	0.31	1.11	1
hsa-miR-508-3p	MIMAT0002880	Endogenous1	miRNA	41.09	36.19	66.59	34.17	-1.62	N/A	0.0942	-1.76951	0.35	1.1	1
hsa-miR-660-3p	MIMAT0022711	Endogenous1	miRNA	34.4	31.28	54.36	33.46	-1.58	N/A	0.0952947	-1.76164	0.37	1.09	1
hsa-miR-27a-3p	MIMAT0000084	Endogenous1	miRNA	39.8	30.93	63.19	38.2	-1.59	N/A	0.0957465	-1.75861	0.36	1.1	1
hsa-miR-627-3p	MIMAT0026623	Endogenous1	miRNA	51.19	54.21	84.96	40.62	-1.66	N/A	0.0964709	-1.77441	0.33	1.11	1
hsa-miR-490-5p	MIMAT0004764	Endogenous1	miRNA	21.79	8.62	29.74	17.47	-1.36	N/A	0.0964847	-1.78016	0.5	1.07	1
hsa-miR-4421	MIMAT0018934	Endogenous1	miRNA	23.69	11.07	35.61	28.27	-1.5	N/A	0.0965041	-1.78345	0.41	1.09	1
hsa-miR-19a-3p	MIMAT0000073	Endogenous1	miRNA	95.19	57.2	58	36.02	1.64	N/A	0.0993358	1.73786	0.9	2.99	1
hsa-miR-584-3p	MIMAT0022708	Endogenous1	miRNA	56.01	73.83	95.04	49.22	-1.7	N/A	0.0994308	-1.75468	0.31	1.12	1
hsa-miR-299-5p	MIMAT0002890	Endogenous1	miRNA	38.8	29.99	61.64	39.37	-1.59	N/A	0.0995756	-1.73669	0.36	1.1	1
hsa-miR-548d-3p	MIMAT0003323	Endogenous1	miRNA	28.36	16.03	40.92	20.91	-1.44	N/A	0.0998621	-1.73633	0.44	1.08	1
hsa-miR-648	MIMAT0003318	Endogenous1	miRNA	45.1	47.65	76.48	51.44	-1.7	N/A	0.099975	-1.73465	0.31	1.12	1
hsa-miR-551b-3p	MIMAT0003233	Endogenous1	miRNA	49.73	65.13	84.23	41.79	-1.69	N/A	0.10043	-1.74101	0.31	1.12	1
hsa-miR-345-5p	MIMAT0000772	Endogenous1	miRNA	21.36	5.93	28.59	18.93	-1.34	N/A	0.100431	-1.77564	0.52	1.07	1
hsa-miR-563	MIMAT0003227	Endogenous1	miRNA	32.46	22.03	49.48	29.41	-1.52	N/A	0.101146	-1.7282	0.39	1.1	1
hsa-miR-503-5p	MIMAT0002874	Endogenous1	miRNA	55.09	48.6	84.05	48.08	-1.53	N/A	0.101328	-1.72681	0.39	1.1	1
hsa-miR-4461	MIMAT0018983	Endogenous1	miRNA	38.21	40.9	60.29	27.48	-1.58	N/A	0.101465	-1.74052	0.36	1.11	1
hsa-miR-506-5p	MIMAT0022701	Endogenous1	miRNA	45.36	43.73	74.2	34.82	-1.64	N/A	0.103389	-1.72831	0.33	1.12	1
hsa-miR-324-3p	MIMAT0000762	Endogenous1	miRNA	39.27	37.48	65.38	41.09	-1.67	N/A	0.103614	-1.71588	0.32	1.12	1
hsa-miR-3131	MIMAT0014996	Endogenous1	miRNA	24.63	11.6	35.88	26.98	-1.46	N/A	0.103812	-1.73143	0.43	1.09	1
hsa-miR-874-3p	MIMAT0004911	Endogenous1	miRNA	20	0	26.22	17.85	-1.31	N/A	0.104661	-1.80439	0.54	1.07	1
hsa-miR-1254	MIMAT0005905	Endogenous1	miRNA	20	0	26.01	17.31	-1.3	N/A	0.104686	-1.80424	0.55	1.07	1
hsa-miR-328-5p	MIMAT0026486	Endogenous1	miRNA	42.89	46.97	69.91	36.4	-1.63	N/A	0.106443	-1.70845	0.33	1.12	1
hsa-miR-942-3p	MIMAT0026734	Endogenous1	miRNA	20.26	0.87	25.05	11.9	-1.24	N/A	0.106821	-1.78694	0.62	1.06	1
hsa-miR-140-3p	MIMAT0004597	Endogenous1	miRNA	24.25	16.75	34.62	19.28	-1.43	N/A	0.108799	-1.68977	0.45	1.09	1
hsa-miR-3615	MIMAT0017994	Endogenous1	miRNA	27.45	28.45	40.88	22.61	-1.49	N/A	0.110705	-1.67788	0.41	1.11	1
hsa-miR-34c-3p	MIMAT0004677	Endogenous1	miRNA	20.51	1.8	26.31	14.75	-1.28	N/A	0.111099	-1.75511	0.57	1.07	1
hsa-miR-6511a-5p	MIMAT0025478	Endogenous1	miRNA	21.44	4.84	29.37	22	-1.37	N/A	0.111267	-1.7324	0.49	1.09	1
hsa-miR-30b-5p	MIMAT0000420	Endogenous1	miRNA	62.03	24.78	43.48	21.23	1.43	N/A	0.111504	1.67373	0.91	2.23	1
hsa-miR-1234-3p	MIMAT0005589	Endogenous1	miRNA	24.56	19.65	35.56	21.9	-1.45	N/A	0.111908	-1.67389	0.43	1.1	1
hsa-miR-1197	MIMAT0005955	Endogenous1	miRNA	47.22	51.8	77.9	40.18	-1.65	N/A	0.112647	-1.67252	0.32	1.14	1
RPL19	NM_000981.3	Housekeeping	miRNA	47.45	44.01	79.61	77.66	-1.68	N/A	0.112662	-1.66795	0.31	1.15	1
hsa-miR-378g	MIMAT0018937	Endogenous1	miRNA	45.73	48.2	73.5	37.19	-1.61	N/A	0.112839	-1.68419	0.34	1.14	1
hsa-miR-764	MIMAT0010367	Endogenous1	miRNA	42.63	43.24	69.6	43.99	-1.63	N/A	0.113264	-1.66713	0.33	1.14	1
hsa-miR-148a-3p	MIMAT0000243	Endogenous1	miRNA	110.79	25.16	72.35	56.62	1.53	N/A	0.113406	1.72231	0.88	2.66	1
hsa-miR-562	MIMAT0003226	Endogenous1	miRNA	21.17	4.86	28.3	18.88	-1.34	N/A	0.113485	-1.71618	0.52	1.09	1
hsa-miR-320d	MIMAT0006764	Endogenous1	miRNA	23.32	9.37	31.36	17.94	-1.34	N/A	0.113767	-1.67562	0.51	1.08	1
hsa-miR-1206	MIMAT0005870	Endogenous1	miRNA	32.67	43.5	55.08	39.03	-1.69	N/A	0.115015	-1.65742	0.31	1.15	1
hsa-miR-935	MIMAT0004978	Endogenous1	miRNA	23.25	9.88	31.76	19.35	-1.37	N/A	0.115258	-1.66921	0.49	1.09	1
hsa-miR-656-3p	MIMAT0003332	Endogenous1	miRNA	37.98	36.36	60.1	36.11	-1.58	N/A	0.11559	-1.65522	0.35	1.13	1
hsa-miR-1295a	MIMAT0005885	Endogenous1	miRNA	42.06	49.23	68.21	34.92	-1.62	N/A	0.116239	-1.65989	0.33	1.14	1
hsa-miR-519c-3p	MIMAT0002832	Endogenous1	miRNA	45.67	56.92	75.79	43.53	-1.66	N/A	0.116449	-1.66172	0.31	1.15	1
LIG_POS_A	nmiR00813.1	Ligation	miRNA	28024.7	19342.9	16514.4	14205.7	1.7	N/A	0.116741	1.65429	0.86	3.34	1
hsa-miR-1258	MIMAT0005909	Endogenous1	miRNA	34.31	38.69	53.59	28.82	-1.56	N/A	0.117584	-1.6496	0.36	1.14	1
hsa-miR-329-5p	MIMAT0026555	Endogenous1	miRNA	36.81	41.5	60.71	43.02	-1.65	N/A	0.118281	-1.64092	0.32	1.15	1
hsa-let-7f-5p	MIMAT0000067	Endogenous1	miRNA	74.86	28.04	52.26	33.12	1.43	N/A	0.118817	1.66621	0.9	2.28	1
hsa-miR-95-3p	MIMAT0000094	Endogenous1	miRNA	31.8	22.96	49.12	29.47	-1.54	N/A	0.118959	-1.63779	0.37	1.13	1
hsa-miR-3127-5p	MIMAT0014990	Endogenous1	miRNA	30.84	32	47.81	25.78	-1.55	N/A	0.119965	-1.63362	0.37	1.14	1
LIG_NEG_A	nmiR00810.1	Ligation	miRNA	20.07	0.24	22.43	5.47	-1.12	N/A	0.123118	-1.70005	0.77	1.04	1
hsa-miR-549a	MIMAT0003333	Endogenous1	miRNA	37.58	33.5	57.86	28.6	-1.54	N/A	0.123465	-1.62401	0.37	1.14	1
hsa-miR-520c-3p	MIMAT0002846	Endogenous1	miRNA	24.59	10.57	20.44	1.52	1.2	N/A	0.123603	1.68584	0.94	1.54	1
hsa-miR-513a-3p	MIMAT0004777	Endogenous1	miRNA	24.51	12.15	34.02	21.06	-1.39	N/A	0.124367	-1.62174	0.47	1.11	1
hsa-miR-542-3p	MIMAT0003389	Endogenous1	miRNA	35.23	29.52	55.12	36.98	-1.56	N/A	0.125096	-1.6091	0.36	1.15	1
hsa-miR-597-5p	MIMAT0003265	Endogenous1	miRNA	41.35	39.72	65.61	40.02	-1.59	N/A	0.126921	-1.60259	0.34	1.16	1
hsa-miR-25-5p	MIMAT0004498	Endogenous1	miRNA	33.47	33.05	50.29	26.93	-1.5	N/A	0.128666	-1.59581	0.39	1.14	1
hsa-miR-1185-1-3p	MIMAT0022838	Endogenous1	miRNA	36.8	38.39	56.96	28.85	-1.55	N/A	0.129353	-1.59774	0.36	1.15	1
hsa-miR-509-5p	MIMAT0004779	Endogenous1	miRNA	33.96	23.36	49.04	24.96	-1.44	N/A	0.129848	-1.58996	0.43	1.13	1
hsa-miR-142-3p	MIMAT0000434	Endogenous1	miRNA	1341.83	1202.78	788.3	664.04	1.7	N/A	0.129857	1.59193	0.84	3.46	1
hsa-miR-518c-3p	MIMAT0002848	Endogenous1	miRNA	25.91	17.06	20.52	1.85	1.26	N/A	0.131169	1.65014	0.92	1.74	1
hsa-miR-134-3p	MIMAT0026481	Endogenous1	miRNA	44.32	46.37	72.49	43.86	-1.64	N/A	0.131819	-1.58167	0.32	1.18	1
hsa-miR-3130-3p	MIMAT0014994	Endogenous1	miRNA	32.01	30.21	48.27	26.92	-1.51	N/A	0.133545	-1.57237	0.38	1.15	1
LIG_POS_C	nmiR00811.1	Ligation	miRNA	1019.38	917.97	629.97	451.02	1.62	N/A	0.133605	1.57285	0.85	3.09	1
hsa-miR-652-3p	MIMAT0003322	Endogenous1	miRNA	26.73	19.99	21.18	3.6	1.26	N/A	0.133863	1.61892	0.92	1.74	1
hsa-miR-1973	MIMAT0009448	Endogenous1	miRNA	39.65	43.79	62.78	37.17	-1.58	N/A	0.135918	-1.56349	0.34	1.17	1
hsa-miR-1269a	MIMAT0005923	Endogenous1	miRNA	31.66	25.64	47.84	30.61	-1.51	N/A	0.13618	-1.55999	0.38	1.16	1
hsa-miR-517a-3p	MIMAT0002852	Endogenous1	miRNA	45.14	36.13	69.92	35.46	-1.55	N/A	0.136184	-1.56093	0.36	1.17	1
hsa-miR-211-3p	MIMAT0022694	Endogenous1	miRNA	34.96	41.72	53.86	27.81	-1.54	N/A	0.136759	-1.56221	0.36	1.17	1
hsa-miR-145-5p	MIMAT0000437	Endogenous1	miRNA	27.87	9.9	22.23	11.97	1.25	N/A	0.139606	1.54571	0.92	1.71	1
hsa-miR-1296-3p	MIMAT0026637	Endogenous1	miRNA	52.75	53.73	82.99	47.79	-1.57	N/A	0.139651	-1.55562	0.34	1.18	1
hsa-miR-212-3p	MIMAT0000269	Endogenous1	miRNA	50.34	52.84	80.3	48.77	-1.6	N/A	0.139661	-1.55019	0.33	1.19	1
hsa-miR-93-5p	MIMAT0000093	Endogenous1	miRNA	408.32	157.32	285.58	176.89	1.43	N/A	0.14032	1.54681	0.88	2.33	1
hsa-miR-940	MIMAT0004983	Endogenous1	miRNA	20	0	24.37	12.98	-1.22	N/A	0.140803	-1.61484	0.62	1.08	1
hsa-miR-3180-5p	MIMAT0015057	Endogenous1	miRNA	23.49	12.05	32.42	22.55	-1.38	N/A	0.142395	-1.54644	0.46	1.13	1
hsa-miR-218-5p	MIMAT0000275	Endogenous1	miRNA	20	0	26.07	21.48	-1.3	N/A	0.142431	-1.60739	0.53	1.11	1
hsa-miR-365a-3p+hsa-miR-365b-3p	MIMAT0000710	Endogenous1	miRNA	50.93	51.11	81.12	57.97	-1.59	N/A	0.14284	-1.53462	0.33	1.19	1
hsa-miR-1296-5p	MIMAT0005794	Endogenous1	miRNA	21.33	4.74	26.88	14.44	-1.26	N/A	0.143321	-1.56669	0.57	1.1	1
hsa-miR-323a-3p	MIMAT0000755	Endogenous1	miRNA	27.51	15.09	38.85	25.44	-1.41	N/A	0.143464	-1.53503	0.44	1.14	1
hsa-miR-196b-5p	MIMAT0001080	Endogenous1	miRNA	21	3.75	25.72	12.34	-1.22	N/A	0.143653	-1.56835	0.61	1.09	1
hsa-miR-505-3p	MIMAT0002876	Endogenous1	miRNA	21.45	5.36	26.8	14.05	-1.25	N/A	0.145497	-1.55005	0.59	1.09	1
hsa-miR-664b-5p	MIMAT0022271	Endogenous1	miRNA	22.96	8.2	30.2	18.08	-1.32	N/A	0.145644	-1.53933	0.52	1.11	1
hsa-miR-937-3p	MIMAT0004980	Endogenous1	miRNA	44.17	51.99	72.92	47.7	-1.65	N/A	0.145674	-1.52315	0.3	1.21	1
hsa-miR-1178-3p	MIMAT0005823	Endogenous1	miRNA	29.45	27.93	43.49	27.64	-1.48	N/A	0.146092	-1.51929	0.39	1.16	1
hsa-miR-330-3p	MIMAT0000751	Endogenous1	miRNA	21.39	4.3	27.61	17.95	-1.29	N/A	0.146098	-1.56405	0.54	1.11	1
hsa-miR-629-5p	MIMAT0004810	Endogenous1	miRNA	20.12	0.37	25.39	17.42	-1.26	N/A	0.146163	-1.59014	0.57	1.1	1
hsa-miR-378f	MIMAT0018932	Endogenous1	miRNA	39.32	28.93	57.96	27.15	-1.47	N/A	0.146653	-1.51874	0.4	1.16	1
hsa-miR-3147	MIMAT0015019	Endogenous1	miRNA	41.11	43.83	64.77	38.38	-1.58	N/A	0.147177	-1.51999	0.34	1.2	1
hsa-miR-370-3p	MIMAT0000722	Endogenous1	miRNA	56.35	51.2	86.93	44.22	-1.54	N/A	0.147505	-1.51767	0.35	1.19	1
hsa-miR-511-5p	MIMAT0002808	Endogenous1	miRNA	26.45	13.74	37.51	26.88	-1.42	N/A	0.147625	-1.52316	0.43	1.15	1
hsa-miR-539-5p	MIMAT0003163	Endogenous1	miRNA	23.32	9.37	20	0	1.17	N/A	0.148484	1.58035	0.94	1.45	1
hsa-miR-1-5p	MIMAT0031892	Endogenous1	miRNA	37.47	37.23	57.73	39.76	-1.54	N/A	0.149311	-1.50641	0.35	1.19	1
hsa-miR-1270	MIMAT0005924	Endogenous1	miRNA	43.01	43.33	67.89	40.73	-1.58	N/A	0.150125	-1.50476	0.33	1.2	1
hsa-miR-539-3p	MIMAT0022705	Endogenous1	miRNA	23.79	12.06	32.85	25.47	-1.38	N/A	0.150368	-1.51665	0.46	1.14	1
hsa-miR-520a-5p	MIMAT0002833	Endogenous1	miRNA	31.65	20.16	44.36	22.23	-1.4	N/A	0.152255	-1.49494	0.44	1.15	1
hsa-miR-33b-5p	MIMAT0003301	Endogenous1	miRNA	32.07	25.43	47.53	31.1	-1.48	N/A	0.152801	-1.49312	0.39	1.18	1
hsa-miR-330-5p	MIMAT0004693	Endogenous1	miRNA	22.09	7.53	29.03	21.28	-1.31	N/A	0.154155	-1.51316	0.52	1.12	1
hsa-miR-302e	MIMAT0005931	Endogenous1	miRNA	22.48	6.48	20	0	1.12	N/A	0.154927	1.55264	0.95	1.33	1
hsa-miR-24-3p	MIMAT0000080	Endogenous1	miRNA	66.71	25.4	47.21	35.01	1.41	N/A	0.156063	1.48263	0.86	2.31	1
hsa-miR-181c-5p	MIMAT0000258	Endogenous1	miRNA	20	0	24.27	14.56	-1.21	N/A	0.157116	-1.54345	0.62	1.09	1
hsa-miR-497-5p	MIMAT0002820	Endogenous1	miRNA	29.65	23.11	43.53	30.59	-1.47	N/A	0.157253	-1.47623	0.39	1.18	1
hsa-miR-34a-5p	MIMAT0000255	Endogenous1	miRNA	39.57	36.17	59.61	34.06	-1.51	N/A	0.160832	-1.46486	0.37	1.2	1
hsa-miR-147a	MIMAT0000251	Endogenous1	miRNA	22.12	8.29	28.27	16.54	-1.28	N/A	0.163027	-1.47002	0.55	1.12	1
hsa-miR-494-5p	MIMAT0026607	Endogenous1	miRNA	20.95	3.76	25.97	14.68	-1.24	N/A	0.163432	-1.49273	0.59	1.11	1
hsa-miR-338-5p	MIMAT0004701	Endogenous1	miRNA	31.76	23.5	45.92	26.68	-1.45	N/A	0.163804	-1.45185	0.4	1.18	1
hsa-miR-526b-5p	MIMAT0002835	Endogenous1	miRNA	29.04	18.74	41.94	32.05	-1.44	N/A	0.163992	-1.45565	0.41	1.18	1
hsa-miR-188-5p	MIMAT0000457	Endogenous1	miRNA	61.06	68.44	96.27	59.79	-1.58	N/A	0.164246	-1.45193	0.33	1.23	1
hsa-miR-23b-3p	MIMAT0000418	Endogenous1	miRNA	60.3	20.91	46.01	23.38	1.31	N/A	0.164899	1.45923	0.88	1.95	1
hsa-miR-3065-3p	MIMAT0015378	Endogenous1	miRNA	31.54	35.28	45.96	27.44	-1.46	N/A	0.166778	-1.44195	0.4	1.19	1
hsa-miR-222-3p	MIMAT0000279	Endogenous1	miRNA	57.69	19.6	78.23	32.94	-1.36	N/A	0.167439	-1.44174	0.47	1.15	1
hsa-miR-6721-5p	MIMAT0025852	Endogenous1	miRNA	45.54	45.5	67.44	30.49	-1.48	N/A	0.168545	-1.44499	0.38	1.21	1
hsa-miR-520g-3p	MIMAT0002858	Endogenous1	miRNA	22.07	5.42	20	0	1.1	N/A	0.168575	1.49716	0.95	1.28	1
hsa-miR-579-3p	MIMAT0003244	Endogenous1	miRNA	31.63	81.81	20	0	1.58	N/A	0.169088	1.49515	0.79	3.16	1
hsa-miR-204-5p	MIMAT0000265	Endogenous1	miRNA	20	0	24.6	15.89	-1.23	N/A	0.169855	-1.49216	0.59	1.11	1
hsa-miR-3934-5p	MIMAT0018349	Endogenous1	miRNA	24.79	18.81	33.87	20.15	-1.37	N/A	0.170027	-1.43052	0.46	1.16	1
hsa-miR-219a-1-3p	MIMAT0004567	Endogenous1	miRNA	22.18	5.82	20	0	1.11	N/A	0.170214	1.49077	0.95	1.3	1
hsa-miR-1252-5p	MIMAT0005944	Endogenous1	miRNA	20	0	23.68	11.59	-1.18	N/A	0.170983	-1.48778	0.65	1.09	1
hsa-miR-544a	MIMAT0003164	Endogenous1	miRNA	25.77	13.27	35.1	22.63	-1.36	N/A	0.17228	-1.42617	0.46	1.16	1
hsa-miR-301a-3p	MIMAT0000688	Endogenous1	miRNA	37.33	11.11	28.46	19.9	1.31	N/A	0.17245	1.43281	0.87	1.97	1
hsa-miR-431-5p	MIMAT0001625	Endogenous1	miRNA	20.53	1.2	20	0	1.03	N/A	0.173042	1.47986	0.99	1.07	1
hsa-miR-606	MIMAT0003274	Endogenous1	miRNA	20	0	20.58	1.34	-1.03	N/A	0.174802	-1.47315	0.93	1.02	1
hsa-miR-3690	MIMAT0018119	Endogenous1	miRNA	31.11	21.6	43.23	23.96	-1.39	N/A	0.177788	-1.40249	0.44	1.18	1
hsa-miR-1204	MIMAT0005868	Endogenous1	miRNA	20	0	23.57	11.71	-1.18	N/A	0.17783	-1.46175	0.66	1.09	1
hsa-miR-555	MIMAT0003219	Endogenous1	miRNA	20.07	0.24	24.16	13.86	-1.2	N/A	0.178994	-1.4572	0.62	1.11	1
hsa-miR-10a-5p	MIMAT0000253	Endogenous1	miRNA	34.87	45.23	51.86	29.46	-1.49	N/A	0.179057	-1.40335	0.37	1.22	1
hsa-miR-454-3p	MIMAT0003885	Endogenous1	miRNA	24.28	8.63	30.64	14.99	-1.26	N/A	0.18072	-1.39942	0.56	1.13	1
hsa-miR-518b	MIMAT0002844	Endogenous1	miRNA	22.92	7.46	20.34	1.15	1.13	N/A	0.180892	1.44104	0.93	1.36	1
hsa-miR-510-3p	MIMAT0026613	Endogenous1	miRNA	22.88	6.3	28.82	16.69	-1.26	N/A	0.182372	-1.4071	0.56	1.13	1
hsa-miR-1976	MIMAT0009451	Endogenous1	miRNA	1587.36	1719.35	2851.95	4083.61	-1.8	N/A	0.183	-1.40186	0.23	1.37	1
hsa-miR-5196-5p	MIMAT0021128	Endogenous1	miRNA	24.48	10.76	32.75	23.8	-1.34	N/A	0.183884	-1.39371	0.48	1.17	1
hsa-miR-421	MIMAT0003339	Endogenous1	miRNA	54.34	53.73	78.8	41.96	-1.45	N/A	0.184692	-1.38287	0.39	1.22	1
hsa-miR-4425	MIMAT0018940	Endogenous1	miRNA	20	0	24.09	16.48	-1.2	N/A	0.18491	-1.43573	0.62	1.11	1
hsa-miR-325	MIMAT0000771	Endogenous1	miRNA	34.54	30.53	50.9	34.79	-1.47	N/A	0.185143	-1.37785	0.37	1.23	1
hsa-miR-1915-3p	MIMAT0007892	Endogenous1	miRNA	20	0	24.6	18.32	-1.23	N/A	0.185855	-1.43232	0.59	1.13	1
hsa-miR-1307-5p	MIMAT0022727	Endogenous1	miRNA	36.58	37.91	54.23	33.68	-1.48	N/A	0.186273	-1.37724	0.37	1.23	1
hsa-miR-1257	MIMAT0005908	Endogenous1	miRNA	60.01	64.96	91.29	46.03	-1.52	N/A	0.186624	-1.38042	0.34	1.26	1
hsa-miR-944	MIMAT0004987	Endogenous1	miRNA	24.35	16.9	20	0	1.22	N/A	0.18685	1.42875	0.89	1.66	1
hsa-miR-323a-5p	MIMAT0004696	Endogenous1	miRNA	20	0	20.97	2.43	-1.05	N/A	0.187313	-1.42709	0.88	1.03	1
hsa-miR-519b-3p	MIMAT0002837	Endogenous1	miRNA	20	0	21.74	4.81	-1.09	N/A	0.187399	-1.42679	0.81	1.05	1
hsa-miR-96-5p	MIMAT0000095	Endogenous1	miRNA	36.55	34.41	53.77	31.18	-1.47	N/A	0.188981	-1.367	0.37	1.23	1
hsa-miR-520d-5p+hsa-miR-527+hsa-miR-518a-5p	MIMAT0002855	Endogenous1	miRNA	23.89	11.18	20.49	1.73	1.17	N/A	0.189012	1.41021	0.91	1.49	1
hsa-miR-514a-3p	MIMAT0002883	Endogenous1	miRNA	36.02	33.45	52.4	31.15	-1.45	N/A	0.189581	-1.36411	0.38	1.23	1
hsa-miR-4488	MIMAT0019022	Endogenous1	miRNA	24.26	17.71	33.8	28.08	-1.39	N/A	0.190054	-1.36823	0.43	1.2	1
hsa-miR-382-3p	MIMAT0022697	Endogenous1	miRNA	26.37	12.33	36.25	28.92	-1.37	N/A	0.19006	-1.37294	0.44	1.2	1
hsa-miR-18b-5p	MIMAT0001412	Endogenous1	miRNA	23.47	6.6	29.63	17.95	-1.26	N/A	0.19038	-1.37972	0.55	1.14	1
hsa-miR-873-5p	MIMAT0004953	Endogenous1	miRNA	21.34	4.32	26.78	18.11	-1.25	N/A	0.190415	-1.39515	0.56	1.14	1
hsa-miR-661	MIMAT0003324	Endogenous1	miRNA	31.24	22.27	44.1	28.57	-1.41	N/A	0.190455	-1.36119	0.42	1.21	1
hsa-miR-495-3p	MIMAT0002817	Endogenous1	miRNA	83.98	71.45	119.65	57.7	-1.42	N/A	0.191515	-1.35981	0.41	1.22	1
hsa-miR-320a	MIMAT0000510	Endogenous1	miRNA	20	0	24.59	19.21	-1.23	N/A	0.191885	-1.41093	0.58	1.13	1
hsa-miR-125a-3p	MIMAT0004602	Endogenous1	miRNA	23.93	10.43	31.51	21.52	-1.32	N/A	0.192699	-1.36447	0.49	1.17	1
hsa-miR-543	MIMAT0004954	Endogenous1	miRNA	68.8	38.58	91.07	42.36	-1.32	N/A	0.194023	-1.34963	0.49	1.17	1
hsa-miR-3185	MIMAT0015065	Endogenous1	miRNA	20	0	21.71	4.9	-1.09	N/A	0.197557	-1.39132	0.81	1.05	1
hsa-miR-193b-3p	MIMAT0002819	Endogenous1	miRNA	24.73	11.96	33.64	32.75	-1.36	N/A	0.197932	-1.34979	0.45	1.2	1
hsa-miR-214-3p	MIMAT0000271	Endogenous1	miRNA	22.66	7.67	28.97	18.76	-1.28	N/A	0.19874	-1.3509	0.53	1.16	1
hsa-miR-433-3p	MIMAT0001627	Endogenous1	miRNA	37.35	39.47	52.83	24.39	-1.41	N/A	0.199248	-1.33727	0.41	1.22	1
hsa-miR-182-3p	MIMAT0000260	Endogenous1	miRNA	33.54	27.84	47.29	28.51	-1.41	N/A	0.200687	-1.32859	0.41	1.22	1
hsa-miR-382-5p	MIMAT0000737	Endogenous1	miRNA	29.22	19.6	22.92	11.22	1.28	N/A	0.201648	1.33277	0.86	1.88	1
hsa-miR-507	MIMAT0002879	Endogenous1	miRNA	28.1	20.56	21.97	9.95	1.28	N/A	0.202507	1.33425	0.86	1.9	1
hsa-miR-575	MIMAT0003240	Endogenous1	miRNA	26.65	20.83	36.72	25.83	-1.38	N/A	0.202869	-1.3225	0.44	1.21	1
hsa-miR-200a-3p	MIMAT0000682	Endogenous1	miRNA	27.45	12.77	36.26	24.91	-1.32	N/A	0.206654	-1.31569	0.48	1.19	1
hsa-miR-548al	MIMAT0019024	Endogenous1	miRNA	29.92	17.38	40.05	24.44	-1.34	N/A	0.207012	-1.31016	0.47	1.19	1
hsa-miR-1304-5p	MIMAT0005892	Endogenous1	miRNA	22.26	5.35	20.34	1.15	1.09	N/A	0.207532	1.34593	0.94	1.27	1
hsa-miR-3195	MIMAT0015079	Endogenous1	miRNA	20	0	27.83	62.51	-1.39	N/A	0.209544	-1.35143	0.41	1.25	1
hsa-miR-4455	MIMAT0018977	Endogenous1	miRNA	30.82	30.61	43.53	27.68	-1.41	N/A	0.209799	-1.30073	0.4	1.24	1
hsa-miR-508-5p	MIMAT0004778	Endogenous1	miRNA	22.7	16.28	29.24	16.32	-1.29	N/A	0.210287	-1.30031	0.51	1.17	1
hsa-miR-582-5p	MIMAT0003247	Endogenous1	miRNA	26.6	13.1	35.39	24.88	-1.33	N/A	0.212993	-1.2962	0.47	1.2	1
hsa-miR-489-3p	MIMAT0002805	Endogenous1	miRNA	27.72	19.03	37.99	25.51	-1.37	N/A	0.214093	-1.28918	0.44	1.22	1
hsa-miR-363-5p	MIMAT0003385	Endogenous1	miRNA	24.36	17.83	32.22	21.34	-1.32	N/A	0.216293	-1.28282	0.48	1.2	1
hsa-miR-1233-3p	MIMAT0005588	Endogenous1	miRNA	22	6.53	20	0	1.1	N/A	0.217646	1.32556	0.93	1.29	1
hsa-miR-3928-3p	MIMAT0018205	Endogenous1	miRNA	24.33	10.57	30.66	18.98	-1.26	N/A	0.2188	-1.27854	0.54	1.16	1
hsa-miR-651-3p	MIMAT0026624	Endogenous1	miRNA	23.07	6.05	29.64	23.68	-1.28	N/A	0.218956	-1.29741	0.51	1.19	1
hsa-miR-761	MIMAT0010364	Endogenous1	miRNA	21.82	5.96	27.55	20.6	-1.26	N/A	0.219768	-1.29577	0.53	1.18	1
LIG_POS_B	nmiR00809.1	Ligation	miRNA	7196.87	4648.51	4925.21	3748.31	1.46	N/A	0.22022	1.2724	0.78	2.74	1
hsa-miR-34c-5p	MIMAT0000686	Endogenous1	miRNA	20.51	1.8	24.84	16.85	-1.21	N/A	0.222417	-1.30521	0.59	1.15	1
hsa-miR-135a-5p	MIMAT0000428	Endogenous1	miRNA	21.64	5.9	27.28	22.11	-1.26	N/A	0.223242	-1.28615	0.53	1.18	1
hsa-miR-193a-3p	MIMAT0000459	Endogenous1	miRNA	27.02	17.96	35.77	21.01	-1.32	N/A	0.228128	-1.24834	0.47	1.21	1
hsa-miR-4536-5p	MIMAT0019078	Endogenous1	miRNA	38.33	42.87	54.09	31.76	-1.41	N/A	0.230741	-1.24191	0.39	1.27	1
hsa-miR-105-5p	MIMAT0000102	Endogenous1	miRNA	22.23	5.96	27.34	19.21	-1.23	N/A	0.231619	-1.25542	0.57	1.16	1
hsa-miR-1307-3p	MIMAT0005951	Endogenous1	miRNA	35.22	28.31	49.8	34.26	-1.41	N/A	0.23165	-1.23794	0.39	1.28	1
hsa-miR-30d-5p	MIMAT0000245	Endogenous1	miRNA	116.5	37.99	98.9	35.09	1.18	N/A	0.231748	1.23775	0.89	1.56	1
hsa-miR-1285-5p	MIMAT0022719	Endogenous1	miRNA	54.08	50.34	78.77	62.95	-1.46	N/A	0.234168	-1.23135	0.36	1.31	1
hsa-miR-491-3p	MIMAT0004765	Endogenous1	miRNA	24.51	9.7	30.69	18.87	-1.25	N/A	0.237158	-1.22797	0.54	1.18	1
hsa-miR-495-5p	MIMAT0022924	Endogenous1	miRNA	34.44	24.2	46.93	26.64	-1.36	N/A	0.237827	-1.22104	0.43	1.25	1
hsa-miR-4707-5p	MIMAT0019807	Endogenous1	miRNA	40.8	42.66	58.05	33.7	-1.42	N/A	0.239003	-1.22046	0.38	1.3	1
hsa-miR-345-3p	MIMAT0022698	Endogenous1	miRNA	27.42	17.47	36.31	23.64	-1.32	N/A	0.239236	-1.21845	0.46	1.23	1
hsa-miR-195-5p	MIMAT0000461	Endogenous1	miRNA	26.27	12.43	32.99	17.41	-1.26	N/A	0.240323	-1.21544	0.54	1.18	1
hsa-miR-323b-5p	MIMAT0001630	Endogenous1	miRNA	33.4	28.36	46.12	31.08	-1.38	N/A	0.24106	-1.21233	0.41	1.27	1
hsa-miR-449c-5p	MIMAT0010251	Endogenous1	miRNA	31.14	22.39	41.96	26.14	-1.35	N/A	0.241246	-1.21193	0.44	1.25	1
hsa-miR-433-5p	MIMAT0026554	Endogenous1	miRNA	23.06	8.93	29.23	22.7	-1.27	N/A	0.242765	-1.21888	0.52	1.2	1
hsa-miR-188-3p	MIMAT0004613	Endogenous1	miRNA	34.58	26.46	47.6	27.43	-1.38	N/A	0.247966	-1.19416	0.41	1.28	1
hsa-let-7b-5p	MIMAT0000063	Endogenous1	miRNA	677.18	793.09	485	347.88	1.4	N/A	0.248181	1.19451	0.77	2.52	1
hsa-miR-875-3p	MIMAT0004923	Endogenous1	miRNA	20	0	22.39	9.47	-1.12	N/A	0.249221	-1.23184	0.73	1.1	1
hsa-miR-137	MIMAT0000429	Endogenous1	miRNA	32.95	22.09	44.09	26.11	-1.34	N/A	0.249342	-1.19043	0.45	1.25	1
hsa-miR-873-3p	MIMAT0022717	Endogenous1	miRNA	41.13	51.83	58.91	38.61	-1.43	N/A	0.251423	-1.18623	0.37	1.32	1
hsa-miR-1322	MIMAT0005953	Endogenous1	miRNA	39.13	32.54	53.24	21.1	-1.36	N/A	0.252367	-1.18856	0.42	1.28	1
hsa-miR-574-5p	MIMAT0004795	Endogenous1	miRNA	79.09	49.3	107.63	54.94	-1.36	N/A	0.253571	-1.17946	0.42	1.28	1
hsa-miR-628-5p	MIMAT0004809	Endogenous1	miRNA	22.74	9.8	20.25	0.82	1.12	N/A	0.256853	1.20808	0.9	1.4	1
hsa-miR-138-5p	MIMAT0000430	Endogenous1	miRNA	45.88	61.82	67.11	40.01	-1.46	N/A	0.258862	-1.16918	0.34	1.36	1
hsa-miR-548a-3p	MIMAT0003251	Endogenous1	miRNA	29.63	23.41	39.08	22.96	-1.32	N/A	0.260204	-1.16269	0.46	1.25	1
hsa-miR-615-3p	MIMAT0003283	Endogenous1	miRNA	49.93	56.22	72.31	43.1	-1.45	N/A	0.26055	-1.16478	0.35	1.35	1
hsa-miR-512-3p	MIMAT0002823	Endogenous1	miRNA	22.51	9.18	28.59	23.08	-1.27	N/A	0.261134	-1.17408	0.51	1.22	1
hsa-miR-2053	MIMAT0009978	Endogenous1	miRNA	38.16	43.54	53.07	31.75	-1.39	N/A	0.262443	-1.159	0.39	1.31	1
hsa-miR-640	MIMAT0003310	Endogenous1	miRNA	36.76	26.27	49.29	31.27	-1.34	N/A	0.267991	-1.14316	0.43	1.28	1
hsa-miR-373-3p	MIMAT0000726	Endogenous1	miRNA	21.6	4.5	24.73	10.29	-1.14	N/A	0.269933	-1.14968	0.68	1.13	1
hsa-miR-513a-5p	MIMAT0002877	Endogenous1	miRNA	20	0	21.82	7.01	-1.09	N/A	0.27226	-1.16945	0.77	1.08	1
hsa-miR-215-5p	MIMAT0000272	Endogenous1	miRNA	33.16	27.17	44.33	28.84	-1.34	N/A	0.27753	-1.11979	0.43	1.29	1
hsa-miR-6503-5p	MIMAT0025462	Endogenous1	miRNA	24.78	13.98	32.5	31.06	-1.31	N/A	0.280615	-1.12027	0.45	1.28	1
hsa-miR-620	MIMAT0003289	Endogenous1	miRNA	20	0	22.94	14.81	-1.15	N/A	0.281642	-1.14526	0.67	1.14	1
hsa-miR-219a-5p	MIMAT0000276	Endogenous1	miRNA	21.54	5.9	20	0	1.08	N/A	0.286156	1.13385	0.93	1.25	1
hsa-miR-769-3p	MIMAT0003887	Endogenous1	miRNA	22.66	9.75	28.58	27.64	-1.26	N/A	0.287549	-1.10773	0.5	1.25	1
hsa-miR-595	MIMAT0003263	Endogenous1	miRNA	21.62	6.99	26.28	20.64	-1.22	N/A	0.28906	-1.1065	0.56	1.21	1
hsa-miR-1249-5p	MIMAT0032029	Endogenous1	miRNA	20	0	21.5	5.79	-1.08	N/A	0.291776	-1.11984	0.8	1.08	1
hsa-miR-885-5p	MIMAT0004947	Endogenous1	miRNA	21.31	3.81	24.84	16.11	-1.17	N/A	0.299199	-1.08807	0.63	1.17	1
hsa-miR-92a-1-5p	MIMAT0004507	Endogenous1	miRNA	34.62	31.65	46.05	25.96	-1.33	N/A	0.299496	-1.06866	0.43	1.32	1
hsa-miR-548j-5p	MIMAT0005875	Endogenous1	miRNA	37.96	37.88	50.13	31.24	-1.32	N/A	0.303573	-1.05949	0.44	1.32	1
hsa-miR-410-3p	MIMAT0002171	Endogenous1	miRNA	21.36	5.93	25.1	15.24	-1.17	N/A	0.30373	-1.07065	0.61	1.18	1
hsa-miR-210-3p	MIMAT0000267	Endogenous1	miRNA	29.53	30.31	39.32	30.15	-1.33	N/A	0.305685	-1.05442	0.42	1.33	1
hsa-miR-134-5p+hsa-miR-6728-5p	MIMAT0000447	Endogenous1	miRNA	26.12	17.74	34.03	28.68	-1.3	N/A	0.305907	-1.05676	0.45	1.3	1
hsa-miR-151b	MIMAT0010214	Endogenous1	miRNA	21.46	6.47	25.01	14.8	-1.17	N/A	0.306409	-1.06127	0.63	1.17	1
hsa-miR-98-3p	MIMAT0022842	Endogenous1	miRNA	20.07	0.24	22.65	13.18	-1.13	N/A	0.307387	-1.08186	0.69	1.14	1
hsa-miR-501-3p	MIMAT0004774	Endogenous1	miRNA	20	0	22.21	10.45	-1.11	N/A	0.307577	-1.08156	0.72	1.12	1
hsa-miR-296-3p	MIMAT0004679	Endogenous1	miRNA	20	0	22.39	11.93	-1.12	N/A	0.310217	-1.07531	0.7	1.13	1
hsa-miR-877-5p	MIMAT0004949	Endogenous1	miRNA	29.44	20.63	37.75	23.35	-1.28	N/A	0.310882	-1.04275	0.47	1.29	1
hsa-miR-1202	MIMAT0005865	Endogenous1	miRNA	23.43	6.77	28.73	22.52	-1.23	N/A	0.31162	-1.05403	0.54	1.24	1
hsa-miR-596	MIMAT0003264	Endogenous1	miRNA	21.36	5.93	24.79	13.67	-1.16	N/A	0.311759	-1.05044	0.64	1.17	1
LIG_NEG_B	nmiR00828.1	Ligation	miRNA	21.25	4.84	20	0	1.06	N/A	0.312043	1.07101	0.93	1.21	1
hsa-miR-1279	MIMAT0005937	Endogenous1	miRNA	32.22	29.85	41.91	25.4	-1.3	N/A	0.312419	-1.03952	0.45	1.31	1
hsa-miR-502-3p	MIMAT0004775	Endogenous1	miRNA	34.72	33.74	46.88	36.96	-1.35	N/A	0.312706	-1.03869	0.4	1.36	1
hsa-miR-149-5p	MIMAT0000450	Endogenous1	miRNA	38.23	33.94	51.01	29.88	-1.33	N/A	0.313164	-1.03872	0.42	1.35	1
hsa-miR-1185-5p	MIMAT0005798	Endogenous1	miRNA	28.46	19.68	36.55	25.37	-1.28	N/A	0.315162	-1.03398	0.47	1.3	1
hsa-miR-521	MIMAT0002854	Endogenous1	miRNA	24.03	9.89	28.76	14.78	-1.2	N/A	0.315626	-1.0349	0.58	1.21	1
hsa-miR-331-3p	MIMAT0000760	Endogenous1	miRNA	51.33	25.38	63.46	27.46	-1.24	N/A	0.317607	-1.02811	0.52	1.25	1
hsa-miR-22-3p	MIMAT0000077	Endogenous1	miRNA	110.29	57.02	87.91	33.83	1.25	N/A	0.319331	1.02578	0.79	2	1
hsa-miR-369-3p	MIMAT0000721	Endogenous1	miRNA	31.47	18.58	40.22	25.7	-1.28	N/A	0.31986	-1.02397	0.47	1.3	1
hsa-miR-1250-5p	MIMAT0005902	Endogenous1	miRNA	21.15	4.77	25.1	19.91	-1.19	N/A	0.320943	-1.03796	0.59	1.21	1
hsa-miR-371b-5p	MIMAT0019892	Endogenous1	miRNA	21.17	4.86	24.2	12.54	-1.14	N/A	0.322698	-1.02787	0.66	1.16	1
hsa-miR-561-5p	MIMAT0022706	Endogenous1	miRNA	21.63	7.55	26	20.73	-1.2	N/A	0.324389	-1.02432	0.56	1.23	1
hsa-miR-3605-5p	MIMAT0017981	Endogenous1	miRNA	21.73	6.43	25.9	19.48	-1.19	N/A	0.324923	-1.02479	0.58	1.22	1
hsa-miR-671-5p	MIMAT0003880	Endogenous1	miRNA	21.07	4.33	24.42	15.21	-1.16	N/A	0.32631	-1.02476	0.63	1.18	1
hsa-miR-1323	MIMAT0005795	Endogenous1	miRNA	57.8	43.41	75.7	32.82	-1.31	N/A	0.327062	-1.011	0.43	1.34	1
hsa-miR-129-2-3p	MIMAT0004605	Endogenous1	miRNA	34.21	39.64	45.17	26.14	-1.32	N/A	0.327994	-1.00618	0.42	1.36	1
hsa-miR-551a	MIMAT0003214	Endogenous1	miRNA	35.07	26.09	44.45	21.86	-1.27	N/A	0.335733	-0.990163	0.48	1.31	1
hsa-miR-643	MIMAT0003313	Endogenous1	miRNA	36.81	31.98	48.45	32.33	-1.32	N/A	0.338148	-0.98408	0.42	1.37	1
hsa-miR-483-5p	MIMAT0004761	Endogenous1	miRNA	21.34	5.79	24.62	14.07	-1.15	N/A	0.339544	-0.990693	0.63	1.18	1
hsa-miR-1249-3p	MIMAT0005901	Endogenous1	miRNA	22.96	8.95	27.63	21.64	-1.2	N/A	0.340273	-0.986198	0.56	1.24	1
hsa-miR-639	MIMAT0003309	Endogenous1	miRNA	33.26	23.22	42.53	29.12	-1.28	N/A	0.340803	-0.978567	0.46	1.33	1
hsa-miR-1224-5p	MIMAT0005458	Endogenous1	miRNA	20	0	21.45	6.44	-1.07	N/A	0.343436	-1	0.8	1.09	1
hsa-miR-124-3p	MIMAT0000422	Endogenous1	miRNA	20	0	22.28	12.42	-1.11	N/A	0.343436	-1	0.7	1.15	1
hsa-miR-1245b-3p	MIMAT0019951	Endogenous1	miRNA	21.07	4.33	20	0	1.05	N/A	0.343436	1	0.94	1.18	1
hsa-miR-1271-3p	MIMAT0022712	Endogenous1	miRNA	20	0	21.35	5.83	-1.07	N/A	0.343436	-1	0.81	1.09	1
hsa-miR-1273c	MIMAT0015017	Endogenous1	miRNA	20	0	22.38	13.24	-1.12	N/A	0.343436	-1	0.69	1.15	1
hsa-miR-1289	MIMAT0005879	Endogenous1	miRNA	20	0	20.15	0.48	-1.01	N/A	0.343436	-1	0.98	1.01	1
hsa-miR-1291	MIMAT0005881	Endogenous1	miRNA	20.07	0.24	20	0	1	N/A	0.343436	1	1	1.01	1
hsa-miR-130b-3p	MIMAT0000691	Endogenous1	miRNA	20	0	22.08	10.77	-1.1	N/A	0.343436	-1	0.72	1.13	1
hsa-miR-133b	MIMAT0000770	Endogenous1	miRNA	21.36	5.93	20	0	1.07	N/A	0.343436	1	0.92	1.24	1
hsa-miR-139-5p	MIMAT0000250	Endogenous1	miRNA	21.36	5.93	20	0	1.07	N/A	0.343436	1	0.92	1.24	1
hsa-miR-142-5p	MIMAT0000433	Endogenous1	miRNA	20	0	20.57	2.04	-1.03	N/A	0.343436	-1	0.91	1.04	1
hsa-miR-152-5p	MIMAT0026479	Endogenous1	miRNA	20.43	1.49	20	0	1.02	N/A	0.343436	1	0.97	1.07	1
hsa-miR-1908-3p	MIMAT0026916	Endogenous1	miRNA	20	0	21.05	4.24	-1.05	N/A	0.343436	-1	0.85	1.07	1
hsa-miR-1910-3p	MIMAT0026917	Endogenous1	miRNA	20	0	22.08	10.77	-1.1	N/A	0.343436	-1	0.72	1.13	1
hsa-miR-196a-3p	MIMAT0004562	Endogenous1	miRNA	20	0	22.18	11.59	-1.11	N/A	0.343436	-1	0.71	1.14	1
hsa-miR-203a-3p	MIMAT0000264	Endogenous1	miRNA	20	0	21.74	8.28	-1.09	N/A	0.343436	-1	0.76	1.11	1
hsa-miR-216a-5p	MIMAT0000273	Endogenous1	miRNA	20	0	22.38	13.24	-1.12	N/A	0.343436	-1	0.69	1.15	1
hsa-miR-219a-2-3p	MIMAT0004675	Endogenous1	miRNA	20	0	21.74	8.28	-1.09	N/A	0.343436	-1	0.76	1.11	1
hsa-miR-2278	MIMAT0011778	Endogenous1	miRNA	21.94	9.7	20	0	1.1	N/A	0.343436	1	0.89	1.35	1
hsa-miR-297	MIMAT0004450	Endogenous1	miRNA	20	0	22.38	13.24	-1.12	N/A	0.343436	-1	0.69	1.15	1
hsa-miR-3150b-3p	MIMAT0018194	Endogenous1	miRNA	20	0	20.25	0.82	-1.01	N/A	0.343436	-1	0.96	1.02	1
hsa-miR-3164	MIMAT0015038	Endogenous1	miRNA	21.27	5.4	20	0	1.06	N/A	0.343436	1	0.93	1.22	1
hsa-miR-3182	MIMAT0015062	Endogenous1	miRNA	20	0	20.76	2.87	-1.04	N/A	0.343436	-1	0.89	1.05	1
hsa-miR-320b	MIMAT0005792	Endogenous1	miRNA	20.07	0.24	20	0	1	N/A	0.343436	1	1	1.01	1
hsa-miR-320c	MIMAT0005793	Endogenous1	miRNA	20	0	21.17	4.85	-1.06	N/A	0.343436	-1	0.83	1.07	1
hsa-miR-328-3p	MIMAT0000752	Endogenous1	miRNA	20	0	20.25	0.82	-1.01	N/A	0.343436	-1	0.96	1.02	1
hsa-miR-372-3p	MIMAT0000724	Endogenous1	miRNA	20	0	21.92	9.56	-1.1	N/A	0.343436	-1	0.74	1.12	1
hsa-miR-374c-5p	MIMAT0018443	Endogenous1	miRNA	21.46	6.47	20	0	1.07	N/A	0.343436	1	0.92	1.26	1
hsa-miR-376a-2-5p	MIMAT0022928	Endogenous1	miRNA	20	0	21.97	9.95	-1.1	N/A	0.343436	-1	0.74	1.13	1
hsa-miR-383-5p	MIMAT0000738	Endogenous1	miRNA	20	0	20.92	3.6	-1.05	N/A	0.343436	-1	0.86	1.06	1
hsa-miR-3916	MIMAT0018190	Endogenous1	miRNA	20.05	0.16	20	0	1	N/A	0.343436	1	1	1.01	1
hsa-miR-429	MIMAT0001536	Endogenous1	miRNA	20.17	0.55	20	0	1.01	N/A	0.343436	1	0.99	1.03	1
hsa-miR-450b-3p	MIMAT0004910	Endogenous1	miRNA	21.07	4.33	20	0	1.05	N/A	0.343436	1	0.94	1.18	1
hsa-miR-4524a-5p	MIMAT0019062	Endogenous1	miRNA	20	0	20.15	0.48	-1.01	N/A	0.343436	-1	0.98	1.01	1
hsa-miR-500a-5p+hsa-miR-501-5p	MIMAT0004773	Endogenous1	miRNA	21.06	4.27	20	0	1.05	N/A	0.343436	1	0.94	1.18	1
hsa-miR-504-3p	MIMAT0026612	Endogenous1	miRNA	20	0	21.05	4.23	-1.05	N/A	0.343436	-1	0.85	1.07	1
hsa-miR-509-3p	MIMAT0002881	Endogenous1	miRNA	20.34	1.18	20	0	1.02	N/A	0.343436	1	0.98	1.06	1
hsa-miR-517b-3p	MIMAT0002857	Endogenous1	miRNA	20	0	21.97	9.95	-1.1	N/A	0.343436	-1	0.74	1.13	1
hsa-miR-520a-3p	MIMAT0002834	Endogenous1	miRNA	20	0	21.97	9.95	-1.1	N/A	0.343436	-1	0.74	1.13	1
hsa-miR-520b	MIMAT0002843	Endogenous1	miRNA	20.34	1.18	20	0	1.02	N/A	0.343436	1	0.98	1.06	1
hsa-miR-541-3p	MIMAT0004920	Endogenous1	miRNA	21.34	5.79	20	0	1.07	N/A	0.343436	1	0.92	1.24	1
hsa-miR-548e-3p	MIMAT0005874	Endogenous1	miRNA	21.27	5.4	20	0	1.06	N/A	0.343436	1	0.93	1.22	1
hsa-miR-548o-3p+hsa-miR-548ah-3p+hsa-miR-548av-3p	MIMAT0005919	Endogenous1	miRNA	20	0	22.56	14.9	-1.13	N/A	0.343436	-1	0.68	1.16	1
hsa-miR-571	MIMAT0003236	Endogenous1	miRNA	20	0	22.18	11.59	-1.11	N/A	0.343436	-1	0.71	1.14	1
hsa-miR-578	MIMAT0003243	Endogenous1	miRNA	20	0	22.28	12.42	-1.11	N/A	0.343436	-1	0.7	1.15	1
hsa-miR-616-3p	MIMAT0004805	Endogenous1	miRNA	20.34	1.18	20	0	1.02	N/A	0.343436	1	0.98	1.06	1
hsa-miR-624-3p	MIMAT0004807	Endogenous1	miRNA	20	0	22.71	16.4	-1.14	N/A	0.343436	-1	0.66	1.17	1
hsa-miR-655-3p	MIMAT0003331	Endogenous1	miRNA	20	0	22.23	11.97	-1.11	N/A	0.343436	-1	0.71	1.14	1
hsa-miR-760	MIMAT0004957	Endogenous1	miRNA	20	0	22.39	13.4	-1.12	N/A	0.343436	-1	0.69	1.15	1
hsa-miR-885-3p	MIMAT0004948	Endogenous1	miRNA	20	0	22.72	16.55	-1.14	N/A	0.343436	-1	0.66	1.17	1
hsa-miR-208b-3p	MIMAT0004960	Endogenous1	miRNA	38.83	39.48	51.72	33.36	-1.33	N/A	0.343441	-0.973343	0.4	1.4	1
hsa-miR-133a-3p	MIMAT0000427	Endogenous1	miRNA	32.24	21.69	40.73	26.46	-1.26	N/A	0.346425	-0.967106	0.48	1.32	1
hsa-miR-411-5p	MIMAT0003329	Endogenous1	miRNA	72.69	56.76	93.9	35.92	-1.29	N/A	0.346618	-0.968697	0.44	1.36	1
hsa-miR-568	MIMAT0003232	Endogenous1	miRNA	23.97	10.73	28.89	20.92	-1.21	N/A	0.347525	-0.968236	0.55	1.25	1
hsa-miR-3144-5p	MIMAT0015014	Endogenous1	miRNA	21.25	5.28	24.8	18.01	-1.17	N/A	0.348824	-0.975006	0.6	1.21	1
hsa-miR-374a-3p	MIMAT0004688	Endogenous1	miRNA	22.79	7.91	26.65	15.28	-1.17	N/A	0.350495	-0.963039	0.61	1.21	1
hsa-miR-1306-5p	MIMAT0022726	Endogenous1	miRNA	21.33	4.74	24.71	16.61	-1.16	N/A	0.351134	-0.970901	0.62	1.2	1
hsa-miR-631	MIMAT0003300	Endogenous1	miRNA	21.17	4.86	23.72	10.9	-1.12	N/A	0.351965	-0.962896	0.69	1.15	1
hsa-miR-6724-5p	MIMAT0025856	Endogenous1	miRNA	32.82	30.01	42.36	28.47	-1.29	N/A	0.354487	-0.950419	0.44	1.37	1
hsa-miR-520h	MIMAT0002867	Endogenous1	miRNA	46.36	39.5	59.05	25.39	-1.27	N/A	0.358093	-0.945608	0.46	1.35	1
hsa-miR-125b-5p	MIMAT0000423	Endogenous1	miRNA	44.22	20.66	35.06	29.96	1.26	N/A	0.358112	0.946569	0.75	2.13	1
hsa-miR-5010-5p	MIMAT0021043	Endogenous1	miRNA	20.07	0.24	22.28	12.42	-1.11	N/A	0.359734	-0.964926	0.71	1.15	1
hsa-miR-1303	MIMAT0005891	Endogenous1	miRNA	21.33	4.74	24.54	15.38	-1.15	N/A	0.361447	-0.949035	0.63	1.2	1
hsa-miR-516a-3p+hsa-miR-516b-3p	MIMAT0006778	Endogenous1	miRNA	21.46	6.47	24.99	17.86	-1.16	N/A	0.362521	-0.943761	0.6	1.22	1
hsa-miR-4521	MIMAT0019058	Endogenous1	miRNA	20.51	1.8	21.77	4.68	-1.06	N/A	0.363488	-0.943822	0.82	1.08	1
hsa-miR-1193	MIMAT0015049	Endogenous1	miRNA	24.08	11.27	28.52	16.29	-1.18	N/A	0.365481	-0.929938	0.57	1.24	1
hsa-miR-517c-3p+hsa-miR-519a-3p	MIMAT0002866	Endogenous1	miRNA	27.74	21.24	33.96	18.31	-1.22	N/A	0.367345	-0.924726	0.51	1.3	1
hsa-miR-184	MIMAT0000454	Endogenous1	miRNA	23.32	8.02	27.46	17.99	-1.18	N/A	0.368849	-0.928046	0.58	1.24	1
hsa-miR-181d-3p	MIMAT0026608	Endogenous1	miRNA	28.86	22.14	36.42	28.54	-1.26	N/A	0.36949	-0.921084	0.46	1.35	1
hsa-miR-455-5p	MIMAT0003150	Endogenous1	miRNA	34.74	30.49	44.81	37.21	-1.29	N/A	0.3716	-0.916357	0.43	1.39	1
hsa-miR-106b-5p	MIMAT0000680	Endogenous1	miRNA	87.87	37.33	107.62	51.36	-1.22	N/A	0.371634	-0.918855	0.51	1.3	1
hsa-miR-542-5p	MIMAT0003340	Endogenous1	miRNA	22.67	7.33	26.3	14.85	-1.16	N/A	0.374593	-0.9161	0.61	1.22	1
hsa-miR-566	MIMAT0003230	Endogenous1	miRNA	39.85	42.2	52.38	32.92	-1.31	N/A	0.375114	-0.910208	0.4	1.43	1
hsa-miR-449b-5p	MIMAT0003327	Endogenous1	miRNA	38.02	40.77	49.83	34.2	-1.31	N/A	0.375385	-0.909367	0.41	1.43	1
hsa-miR-211-5p	MIMAT0000268	Endogenous1	miRNA	25.44	10.62	22.18	11.59	1.15	N/A	0.376745	0.906403	0.83	1.58	1
hsa-miR-3161	MIMAT0015035	Endogenous1	miRNA	22.22	11.87	20.15	0.48	1.1	N/A	0.377519	0.927749	0.87	1.4	1
hsa-miR-671-3p	MIMAT0004819	Endogenous1	miRNA	25.35	13.54	21.97	9.95	1.15	N/A	0.379982	0.902055	0.82	1.62	1
hsa-miR-128-2-5p	MIMAT0031095	Endogenous1	miRNA	22.08	10.79	26.06	22.88	-1.18	N/A	0.380363	-0.903255	0.57	1.25	1
hsa-miR-146b-5p	MIMAT0002809	Endogenous1	miRNA	35.79	29.67	46.07	41.56	-1.29	N/A	0.380947	-0.898376	0.43	1.41	1
hsa-miR-892a	MIMAT0004907	Endogenous1	miRNA	30.68	20.16	37.33	18.65	-1.22	N/A	0.382102	-0.896365	0.52	1.3	1
hsa-miR-514b-5p	MIMAT0015087	Endogenous1	miRNA	32.58	30.24	40.63	19.23	-1.25	N/A	0.38248	-0.896267	0.48	1.35	1
hsa-miR-499b-5p	MIMAT0019897	Endogenous1	miRNA	21.06	4.27	23.45	11	-1.11	N/A	0.385423	-0.898502	0.69	1.17	1
hsa-miR-644a	MIMAT0003314	Endogenous1	miRNA	43.87	38.43	55.34	23.04	-1.26	N/A	0.386892	-0.890222	0.45	1.38	1
hsa-miR-367-3p	MIMAT0000719	Endogenous1	miRNA	28.66	24.45	35.19	18.04	-1.23	N/A	0.388957	-0.883255	0.5	1.33	1
hsa-miR-1275	MIMAT0005929	Endogenous1	miRNA	21.84	4.87	25.47	20.27	-1.17	N/A	0.389418	-0.89465	0.59	1.25	1
hsa-miR-103a-3p	MIMAT0000101	Endogenous1	miRNA	30.17	20.72	37.38	24.66	-1.24	N/A	0.395865	-0.870092	0.48	1.36	1
hsa-miR-423-3p	MIMAT0001340	Endogenous1	miRNA	61.63	25.66	51.24	32.12	1.2	N/A	0.397183	0.873721	0.76	1.9	1
hsa-miR-194-5p	MIMAT0000460	Endogenous1	miRNA	23.7	8.74	27.64	18.25	-1.17	N/A	0.39719	-0.871516	0.59	1.25	1
RPLP0	NM_001002.3	Housekeeping	miRNA	20.34	1.18	23.43	24.94	-1.15	N/A	0.397619	-0.887064	0.61	1.24	1
hsa-miR-577	MIMAT0003242	Endogenous1	miRNA	21.17	4.86	24.17	19.28	-1.14	N/A	0.39813	-0.876501	0.63	1.22	1
hsa-miR-3136-5p	MIMAT0015003	Endogenous1	miRNA	36.85	25.8	45.53	23.71	-1.24	N/A	0.398359	-0.865293	0.48	1.36	1
hsa-miR-1272	MIMAT0005925	Endogenous1	miRNA	33.45	27.79	42.49	29.48	-1.27	N/A	0.398534	-0.864789	0.44	1.41	1
hsa-miR-448	MIMAT0001532	Endogenous1	miRNA	20.26	0.87	22.47	14.07	-1.11	N/A	0.398945	-0.884427	0.69	1.17	1
hsa-miR-767-5p	MIMAT0003882	Endogenous1	miRNA	32.46	23.3	40.67	28.93	-1.25	N/A	0.399309	-0.863564	0.46	1.38	1
hsa-miR-934	MIMAT0004977	Endogenous1	miRNA	21.17	4.86	24.14	19.62	-1.14	N/A	0.400238	-0.87237	0.63	1.22	1
hsa-miR-376a-3p	MIMAT0000729	Endogenous1	miRNA	86.18	37.27	97.92	30.6	-1.14	N/A	0.402999	-0.860151	0.64	1.21	1
hsa-miR-30e-3p	MIMAT0000693	Endogenous1	miRNA	27.35	19.92	22.96	19.04	1.19	N/A	0.403519	0.85567	0.77	1.83	1
hsa-miR-151a-5p	MIMAT0004697	Endogenous1	miRNA	26.14	8.09	23.24	11.15	1.12	N/A	0.407559	0.848643	0.84	1.51	1
hsa-miR-876-3p	MIMAT0004925	Endogenous1	miRNA	24.58	20.79	29.81	22.61	-1.21	N/A	0.408583	-0.846713	0.51	1.33	1
hsa-miR-361-5p	MIMAT0000703	Endogenous1	miRNA	42.35	17.42	35.32	19.68	1.2	N/A	0.408689	0.84634	0.76	1.89	1
hsa-miR-9-5p	MIMAT0000441	Endogenous1	miRNA	24.61	16.26	21.65	7.67	1.14	N/A	0.414728	0.839153	0.82	1.58	1
hsa-miR-302a-5p	MIMAT0000683	Endogenous1	miRNA	27.94	18.23	33.81	22.39	-1.21	N/A	0.414939	-0.834905	0.51	1.34	1
hsa-miR-891a-5p	MIMAT0004902	Endogenous1	miRNA	25.53	12.36	30.21	18.07	-1.18	N/A	0.415887	-0.83391	0.55	1.29	1
hsa-miR-200c-3p	MIMAT0000617	Endogenous1	miRNA	27.76	22.28	23.45	11	1.18	N/A	0.417541	0.833343	0.77	1.82	1
hsa-miR-519d-3p	MIMAT0002853	Endogenous1	miRNA	22.17	7.1	25.54	21	-1.15	N/A	0.42366	-0.825556	0.6	1.26	1
GAPDH	NM_002046.3	Housekeeping	miRNA	25.3	11.61	29.78	20.88	-1.18	N/A	0.425959	-0.816576	0.56	1.3	1
hsa-miR-342-5p	MIMAT0004694	Endogenous1	miRNA	20.34	1.18	22.18	11.59	-1.09	N/A	0.430189	-0.823953	0.72	1.16	1
hsa-miR-1246	MIMAT0005898	Endogenous1	miRNA	20.99	3.93	26.68	110.51	-1.27	N/A	0.431643	-0.821211	0.41	1.52	1
hsa-miR-766-3p	MIMAT0003888	Endogenous1	miRNA	34.35	19.19	28.8	26.36	1.19	N/A	0.432152	0.805259	0.75	1.9	1
hsa-miR-4284	MIMAT0016915	Endogenous1	miRNA	32.66	27.88	40.56	29.52	-1.24	N/A	0.433782	-0.800657	0.45	1.43	1
hsa-miR-1281	MIMAT0005939	Endogenous1	miRNA	27.88	21.69	33.95	23.68	-1.22	N/A	0.435133	-0.798576	0.49	1.38	1
hsa-miR-664a-3p	MIMAT0005949	Endogenous1	miRNA	32.35	17.43	38.28	20.51	-1.18	N/A	0.43549	-0.797861	0.54	1.32	1
hsa-miR-141-3p	MIMAT0000432	Endogenous1	miRNA	28.13	20.46	23.96	14.64	1.17	N/A	0.436996	0.795758	0.77	1.8	1
hsa-miR-32-5p	MIMAT0000090	Endogenous1	miRNA	46.21	14.87	38.08	38.79	1.21	N/A	0.438434	0.798128	0.72	2.05	1
hsa-miR-1909-3p	MIMAT0007883	Endogenous1	miRNA	22.38	6.46	25.08	12.94	-1.12	N/A	0.438922	-0.795169	0.66	1.21	1
hsa-miR-302f	MIMAT0005932	Endogenous1	miRNA	21.79	8.63	24.95	17.38	-1.15	N/A	0.439782	-0.794452	0.61	1.26	1
hsa-miR-197-5p	MIMAT0022691	Endogenous1	miRNA	43.8	48.86	56.39	39.82	-1.29	N/A	0.439892	-0.790162	0.4	1.52	1
hsa-miR-150-5p	MIMAT0000451	Endogenous1	miRNA	281.24	491.96	214.57	184.42	1.31	N/A	0.440908	0.78823	0.64	2.7	1
hsa-miR-34b-3p	MIMAT0004676	Endogenous1	miRNA	21.24	4.3	20.34	1.16	1.04	N/A	0.441279	0.799149	0.93	1.18	1
hsa-miR-4647	MIMAT0019709	Endogenous1	miRNA	22.69	7.49	26.02	19.61	-1.15	N/A	0.441524	-0.791892	0.6	1.26	1
hsa-miR-922	MIMAT0004972	Endogenous1	miRNA	28.44	21.88	34.74	28.08	-1.22	N/A	0.443888	-0.783433	0.48	1.4	1
hsa-miR-514b-3p	MIMAT0015088	Endogenous1	miRNA	40.11	44.96	50.77	34.21	-1.27	N/A	0.445516	-0.780698	0.42	1.49	1
hsa-miR-665	MIMAT0004952	Endogenous1	miRNA	26.27	20.32	31.79	23.73	-1.21	N/A	0.446515	-0.779007	0.49	1.38	1
hsa-miR-1269b	MIMAT0019059	Endogenous1	miRNA	21.46	6.47	24.07	15.43	-1.12	N/A	0.449593	-0.778149	0.65	1.23	1
hsa-miR-4451	MIMAT0018973	Endogenous1	miRNA	22.74	8.92	26.38	22.15	-1.16	N/A	0.450447	-0.776547	0.57	1.3	1
hsa-miR-650	MIMAT0003320	Endogenous1	miRNA	32.29	27.03	39.71	31.24	-1.23	N/A	0.452447	-0.768121	0.46	1.44	1
hsa-miR-1268b	MIMAT0018925	Endogenous1	miRNA	21.69	4.91	24.42	17.89	-1.13	N/A	0.453059	-0.775416	0.64	1.24	1
hsa-miR-378i	MIMAT0019074	Endogenous1	miRNA	37.35	36.85	45.86	23.34	-1.23	N/A	0.453903	-0.766952	0.46	1.44	1
hsa-miR-638	MIMAT0003308	Endogenous1	miRNA	30.82	24.49	37.32	25.21	-1.21	N/A	0.454595	-0.76431	0.49	1.4	1
hsa-miR-181a-3p	MIMAT0000270	Endogenous1	miRNA	41.59	40.89	52.22	41.18	-1.26	N/A	0.454816	-0.763915	0.42	1.49	1
hsa-miR-1298-5p	MIMAT0005800	Endogenous1	miRNA	24.91	11.01	28.62	16.71	-1.15	N/A	0.456891	-0.761169	0.59	1.28	1
hsa-miR-20a-5p+hsa-miR-20b-5p	MIMAT0000075	Endogenous1	miRNA	301.94	153.75	253.09	221.75	1.19	N/A	0.462019	0.751866	0.73	1.96	1
hsa-miR-660-5p	MIMAT0003338	Endogenous1	miRNA	27.46	17.89	32.43	19.76	-1.18	N/A	0.462478	-0.750823	0.53	1.35	1
hsa-miR-23a-3p	MIMAT0000078	Endogenous1	miRNA	897.49	510.95	741.27	480.75	1.21	N/A	0.468196	0.741475	0.7	2.09	1
hsa-miR-2117	MIMAT0011162	Endogenous1	miRNA	22.07	5.42	24.87	16.94	-1.13	N/A	0.468203	-0.748077	0.63	1.26	1
hsa-miR-593-3p	MIMAT0004802	Endogenous1	miRNA	30.05	28.22	36.66	27.62	-1.22	N/A	0.46872	-0.740284	0.47	1.44	1
hsa-miR-3918	MIMAT0018192	Endogenous1	miRNA	21.82	6.97	20.57	2.04	1.06	N/A	0.469491	0.747938	0.89	1.26	1
hsa-miR-26b-5p	MIMAT0000083	Endogenous1	miRNA	173.12	59.05	197.72	139.07	-1.14	N/A	0.469866	-0.740655	0.6	1.28	1
hsa-miR-573	MIMAT0003238	Endogenous1	miRNA	30.15	24.02	36.09	26.37	-1.2	N/A	0.473327	-0.732466	0.5	1.4	1
hsa-miR-572	MIMAT0003237	Endogenous1	miRNA	31.13	30.03	37.43	23.6	-1.2	N/A	0.475992	-0.728076	0.49	1.42	1
hsa-miR-2113	MIMAT0009206	Endogenous1	miRNA	22.7	7.52	26.31	25.61	-1.16	N/A	0.477059	-0.732742	0.56	1.34	1
hsa-miR-378h	MIMAT0018984	Endogenous1	miRNA	54.01	63.04	67.1	30.2	-1.24	N/A	0.480239	-0.723907	0.42	1.53	1
hsa-miR-206	MIMAT0000462	Endogenous1	miRNA	22.39	6.97	25	15.2	-1.12	N/A	0.480673	-0.723624	0.65	1.24	1
hsa-miR-933	MIMAT0004976	Endogenous1	miRNA	24.61	11.44	28.33	19.29	-1.15	N/A	0.486739	-0.711793	0.57	1.32	1
hsa-miR-1266-5p	MIMAT0005920	Endogenous1	miRNA	25.02	17.81	22.08	10.77	1.13	N/A	0.486867	0.711895	0.78	1.65	1
hsa-miR-548v	MIMAT0015020	Endogenous1	miRNA	25.4	25.47	30.25	26.19	-1.19	N/A	0.488085	-0.708052	0.5	1.41	1
hsa-miR-335-5p	MIMAT0000765	Endogenous1	miRNA	44.83	29.55	52.62	26.83	-1.17	N/A	0.488358	-0.70766	0.53	1.37	1
hsa-miR-610	MIMAT0003278	Endogenous1	miRNA	32.53	22.13	27.97	14.79	1.16	N/A	0.48866	0.707883	0.74	1.83	1
hsa-miR-3179	MIMAT0015056	Endogenous1	miRNA	21.07	4.33	23.05	13.99	-1.09	N/A	0.49333	-0.705747	0.69	1.21	1
hsa-miR-29c-3p	MIMAT0000681	Endogenous1	miRNA	31.96	11.35	36.15	15.55	-1.13	N/A	0.500509	-0.688111	0.61	1.29	1
hsa-miR-3151-5p	MIMAT0015024	Endogenous1	miRNA	33.39	33.68	40.52	30.41	-1.21	N/A	0.503062	-0.683392	0.45	1.5	1
hsa-miR-492	MIMAT0002812	Endogenous1	miRNA	20.17	0.55	20.6	2.19	-1.02	N/A	0.50491	-0.690583	0.91	1.05	1
hsa-miR-499b-3p	MIMAT0019898	Endogenous1	miRNA	22.33	7.25	25.16	20.07	-1.13	N/A	0.507487	-0.68108	0.61	1.3	1
hsa-miR-23c	MIMAT0018000	Endogenous1	miRNA	31.11	19.56	37.03	30.25	-1.19	N/A	0.509029	-0.674476	0.49	1.45	1
hsa-miR-1264	MIMAT0005791	Endogenous1	miRNA	22.82	9.86	25.39	14.18	-1.11	N/A	0.513804	-0.667059	0.64	1.26	1
hsa-miR-487b-3p	MIMAT0003180	Endogenous1	miRNA	34.4	18.91	29.63	22.95	1.16	N/A	0.520571	0.655431	0.72	1.88	1
hsa-miR-301b-3p	MIMAT0004958	Endogenous1	miRNA	29.28	25.8	34.59	26.51	-1.18	N/A	0.523699	-0.650375	0.49	1.45	1
hsa-miR-2116-5p	MIMAT0011160	Endogenous1	miRNA	22.9	9.93	25.88	20.83	-1.13	N/A	0.523901	-0.65273	0.59	1.32	1
hsa-miR-942-5p	MIMAT0004985	Endogenous1	miRNA	24.87	16.93	28.59	20.89	-1.15	N/A	0.531638	-0.638308	0.55	1.38	1
hsa-miR-208a-3p	MIMAT0000241	Endogenous1	miRNA	33.82	26.75	40.5	38.9	-1.2	N/A	0.536953	-0.629537	0.46	1.53	1
hsa-miR-548h-5p	MIMAT0005928	Endogenous1	miRNA	28.22	19.24	32.98	24.62	-1.17	N/A	0.537206	-0.62945	0.51	1.44	1
hsa-miR-939-5p	MIMAT0004982	Endogenous1	miRNA	34.26	30.71	40.22	23.53	-1.17	N/A	0.537611	-0.628836	0.5	1.46	1
hsa-miR-449a	MIMAT0001541	Endogenous1	miRNA	21.99	10.07	24.46	17.92	-1.11	N/A	0.541444	-0.624215	0.63	1.29	1
hsa-miR-590-5p	MIMAT0003258	Endogenous1	miRNA	35.98	22.58	41.16	19.06	-1.14	N/A	0.54373	-0.619108	0.55	1.38	1
hsa-miR-376c-5p	MIMAT0022861	Endogenous1	miRNA	32.91	25.11	38.82	30.02	-1.18	N/A	0.548981	-0.610803	0.48	1.5	1
hsa-miR-548q	MIMAT0011163	Endogenous1	miRNA	40.1	29.96	46.76	25.1	-1.17	N/A	0.553388	-0.604159	0.5	1.47	1
hsa-miR-488-3p	MIMAT0004763	Endogenous1	miRNA	24.72	10.49	27.49	15.38	-1.11	N/A	0.557864	-0.597739	0.62	1.31	1
hsa-miR-298	MIMAT0004901	Endogenous1	miRNA	28.79	19.98	33.12	25.06	-1.15	N/A	0.560715	-0.593085	0.53	1.43	1
hsa-miR-3202	MIMAT0015089	Endogenous1	miRNA	27.65	21.31	31.61	19.94	-1.14	N/A	0.564535	-0.586939	0.54	1.42	1
hsa-miR-663a	MIMAT0003326	Endogenous1	miRNA	32.85	35.03	38.6	24.92	-1.18	N/A	0.566166	-0.584656	0.48	1.52	1
hsa-miR-487a-3p	MIMAT0002178	Endogenous1	miRNA	31.39	21.3	36.07	23.49	-1.15	N/A	0.567995	-0.581686	0.53	1.44	1
hsa-miR-1276	MIMAT0005930	Endogenous1	miRNA	23.4	9.42	25.68	13.42	-1.1	N/A	0.570314	-0.579145	0.65	1.28	1
hsa-miR-301b-5p	MIMAT0032026	Endogenous1	miRNA	28.8	20.28	32.88	22.37	-1.14	N/A	0.57804	-0.566532	0.53	1.43	1
hsa-miR-3614-5p	MIMAT0017992	Endogenous1	miRNA	21.15	4.31	22.96	19.04	-1.09	N/A	0.587733	-0.557733	0.67	1.27	1
hsa-miR-379-5p	MIMAT0000733	Endogenous1	miRNA	66.17	49.65	76.33	41.8	-1.15	N/A	0.587935	-0.551729	0.5	1.5	1
hsa-miR-523-3p	MIMAT0002840	Endogenous1	miRNA	29.05	24.52	32.83	17.73	-1.13	N/A	0.59339	-0.543991	0.55	1.42	1
hsa-miR-675-5p	MIMAT0004284	Endogenous1	miRNA	21.54	7.01	23.31	16.45	-1.08	N/A	0.60062	-0.535215	0.67	1.27	1
hsa-miR-4454+hsa-miR-7975	MIMAT0018976	Endogenous1	miRNA	1052.36	740.05	1224.84	482	-1.16	N/A	0.603578	-0.531291	0.46	1.59	1
hsa-miR-376b-3p	MIMAT0002172	Endogenous1	miRNA	29.91	20.28	33.99	23.43	-1.14	N/A	0.603729	-0.528417	0.53	1.47	1
hsa-miR-891b	MIMAT0004913	Endogenous1	miRNA	28.1	24.36	25.23	14.07	1.11	N/A	0.605778	0.526152	0.72	1.72	1
hsa-miR-1255b-5p	MIMAT0005945	Endogenous1	miRNA	35.64	31.29	31.19	20.54	1.14	N/A	0.605861	0.525688	0.67	1.95	1
hsa-miR-361-3p	MIMAT0004682	Endogenous1	miRNA	29.44	19.88	32.66	15.7	-1.11	N/A	0.625565	-0.496597	0.58	1.4	1
hsa-miR-339-5p	MIMAT0000764	Endogenous1	miRNA	31.64	23.74	36.47	39.34	-1.15	N/A	0.629312	-0.491722	0.47	1.6	1
hsa-miR-98-5p	MIMAT0000096	Endogenous1	miRNA	60.97	48.44	53.23	28.26	1.15	N/A	0.634916	0.483868	0.63	2.08	1
hsa-miR-1203	MIMAT0005866	Endogenous1	miRNA	26.29	21.72	29.68	29.64	-1.13	N/A	0.63905	-0.477442	0.52	1.52	1
hsa-miR-224-5p	MIMAT0000281	Endogenous1	miRNA	38.5	35.69	44.71	40.7	-1.16	N/A	0.640441	-0.475091	0.44	1.67	1
hsa-miR-802	MIMAT0004185	Endogenous1	miRNA	25.14	19.95	28.07	22.25	-1.12	N/A	0.643309	-0.471117	0.55	1.47	1
hsa-miR-518e-3p	MIMAT0002861	Endogenous1	miRNA	32.83	21.97	36.78	23.03	-1.12	N/A	0.645229	-0.468247	0.53	1.49	1
hsa-miR-3613-3p	MIMAT0017991	Endogenous1	miRNA	24.76	13.78	22.85	13.99	1.08	N/A	0.645312	0.468193	0.75	1.56	1
hsa-miR-4787-5p	MIMAT0019956	Endogenous1	miRNA	21.17	4.86	22.5	14.4	-1.06	N/A	0.648817	-0.46618	0.71	1.25	1
hsa-miR-520d-3p	MIMAT0002856	Endogenous1	miRNA	21.17	4.86	22.12	7.1	-1.04	N/A	0.650135	-0.461899	0.78	1.17	1
hsa-miR-181a-2-3p	MIMAT0004558	Endogenous1	miRNA	28.89	19.11	26.16	18.76	1.1	N/A	0.655218	0.454096	0.7	1.75	1
hsa-miR-216b-5p	MIMAT0004959	Endogenous1	miRNA	41.45	32.75	47.39	33.17	-1.14	N/A	0.656536	-0.452188	0.47	1.63	1
hsa-miR-1245a	MIMAT0005897	Endogenous1	miRNA	24.89	20.41	27.49	19.58	-1.1	N/A	0.663344	-0.442613	0.56	1.45	1
hsa-miR-302c-3p	MIMAT0000717	Endogenous1	miRNA	21.17	4.86	22.39	13.4	-1.06	N/A	0.664366	-0.443749	0.72	1.24	1
hsa-miR-584-5p	MIMAT0003249	Endogenous1	miRNA	34.52	32.56	39	26	-1.13	N/A	0.665029	-0.440334	0.49	1.59	1
hsa-miR-504-5p	MIMAT0002875	Endogenous1	miRNA	23.45	10.36	22.03	10.36	1.06	N/A	0.668087	0.435971	0.79	1.44	1
hsa-miR-4792	MIMAT0019964	Endogenous1	miRNA	21.61	5.76	22.86	13.16	-1.06	N/A	0.670256	-0.434653	0.72	1.25	1
hsa-miR-3140-5p	MIMAT0019204	Endogenous1	miRNA	24.9	20.91	23.07	10.04	1.08	N/A	0.672654	0.430744	0.74	1.58	1
hsa-miR-548ak	MIMAT0019013	Endogenous1	miRNA	23.86	12.08	25.74	15.79	-1.08	N/A	0.679703	-0.419827	0.63	1.36	1
hsa-miR-889-3p	MIMAT0004921	Endogenous1	miRNA	31.74	23.75	35.39	26.34	-1.11	N/A	0.68156	-0.41707	0.52	1.55	1
hsa-miR-576-3p	MIMAT0004796	Endogenous1	miRNA	25.65	11.34	23.94	14.16	1.07	N/A	0.68414	0.413489	0.75	1.53	1
hsa-miR-28-3p	MIMAT0004502	Endogenous1	miRNA	47.61	26.52	52.23	30.89	-1.1	N/A	0.696297	-0.396792	0.56	1.49	1
hsa-miR-2110	MIMAT0010133	Endogenous1	miRNA	34.09	28.54	37.97	31.55	-1.11	N/A	0.696516	-0.396353	0.51	1.59	1
hsa-miR-3605-3p	MIMAT0017982	Endogenous1	miRNA	21.17	4.86	22.18	11.59	-1.05	N/A	0.698791	-0.39502	0.74	1.23	1
hsa-miR-890	MIMAT0004912	Endogenous1	miRNA	21.71	5	22.85	13.99	-1.05	N/A	0.699817	-0.393911	0.72	1.26	1
hsa-miR-515-3p	MIMAT0002827	Endogenous1	miRNA	30.85	24	33.92	19.82	-1.1	N/A	0.701258	-0.389872	0.54	1.52	1
hsa-miR-153-3p	MIMAT0000439	Endogenous1	miRNA	26.17	19.3	28.66	22.1	-1.1	N/A	0.701795	-0.389226	0.56	1.49	1
hsa-miR-485-3p	MIMAT0002176	Endogenous1	miRNA	42.18	17.05	38.91	22.62	1.08	N/A	0.702748	0.387925	0.7	1.68	1
hsa-miR-589-5p	MIMAT0004799	Endogenous1	miRNA	21.25	5.28	22.28	12.42	-1.05	N/A	0.7072	-0.383293	0.73	1.24	1
hsa-miR-30a-5p	MIMAT0000087	Endogenous1	miRNA	43.54	26.44	40	20.92	1.09	N/A	0.708893	0.379329	0.68	1.74	1
hsa-miR-599	MIMAT0003267	Endogenous1	miRNA	27.21	19.04	29.77	25.59	-1.09	N/A	0.7128	-0.374269	0.55	1.52	1
hsa-miR-766-5p	MIMAT0022714	Endogenous1	miRNA	23.11	18.52	24.76	13.74	-1.07	N/A	0.712845	-0.373939	0.63	1.38	1
hsa-miR-3614-3p	MIMAT0017993	Endogenous1	miRNA	24.76	17.44	26.65	16.83	-1.08	N/A	0.715085	-0.370869	0.61	1.41	1
hsa-miR-770-5p	MIMAT0003948	Endogenous1	miRNA	29.28	25.59	26.72	23.11	1.1	N/A	0.718676	0.366037	0.65	1.86	1
hsa-miR-2682-5p	MIMAT0013517	Endogenous1	miRNA	23.21	9.84	24.76	19.05	-1.07	N/A	0.721973	-0.36227	0.64	1.37	1
hsa-miR-3168	MIMAT0015043	Endogenous1	miRNA	27.15	17.53	29.45	21.95	-1.08	N/A	0.722168	-0.36134	0.57	1.48	1
hsa-miR-548b-3p	MIMAT0003254	Endogenous1	miRNA	21.35	4.83	22.24	10.72	-1.04	N/A	0.723135	-0.361298	0.75	1.22	1
hsa-miR-654-3p	MIMAT0004814	Endogenous1	miRNA	25.61	22.01	27.72	19.57	-1.08	N/A	0.725432	-0.356749	0.58	1.48	1
hsa-miR-217	MIMAT0000274	Endogenous1	miRNA	24.68	9	26.26	17.74	-1.06	N/A	0.731384	-0.349564	0.64	1.37	1
hsa-miR-371a-5p	MIMAT0004687	Endogenous1	miRNA	62.83	76.33	69.97	32.1	-1.11	N/A	0.732381	-0.348382	0.46	1.73	1
hsa-miR-5001-5p	MIMAT0021021	Endogenous1	miRNA	23.61	7.64	25.02	17.43	-1.06	N/A	0.736238	-0.343273	0.66	1.36	1
hsa-miR-615-5p	MIMAT0004804	Endogenous1	miRNA	23.62	11.1	22.46	10.7	1.05	N/A	0.736776	0.341448	0.77	1.44	1
hsa-miR-548l	MIMAT0005889	Endogenous1	miRNA	21.17	4.86	21.9	8.24	-1.03	N/A	0.73983	-0.337924	0.78	1.2	1
hsa-miR-592	MIMAT0003260	Endogenous1	miRNA	20.8	3.06	21.35	5.83	-1.03	N/A	0.74005	-0.338078	0.83	1.15	1
hsa-miR-518f-3p	MIMAT0002842	Endogenous1	miRNA	31.35	29.05	34.22	23.84	-1.09	N/A	0.748517	-0.325602	0.52	1.62	1
hsa-miR-155-5p	MIMAT0000646	Endogenous1	miRNA	58.96	42.35	54.04	33.24	1.09	N/A	0.748757	0.32523	0.62	1.92	1
hsa-miR-708-5p	MIMAT0004926	Endogenous1	miRNA	22.29	6.12	21.55	7.05	1.03	N/A	0.749671	0.324007	0.83	1.29	1
hsa-miR-192-5p	MIMAT0000222	Endogenous1	miRNA	33.42	23.78	36.1	22.31	-1.08	N/A	0.754555	-0.317535	0.55	1.55	1
hsa-miR-1224-3p	MIMAT0005459	Endogenous1	miRNA	21.51	6.81	22.47	14.07	-1.04	N/A	0.75542	-0.317217	0.71	1.28	1
hsa-miR-642a-5p	MIMAT0003312	Endogenous1	miRNA	26.74	17.97	28.69	23.77	-1.07	N/A	0.759683	-0.310649	0.58	1.5	1
hsa-miR-432-5p	MIMAT0002814	Endogenous1	miRNA	56.69	32.93	61.38	33.03	-1.08	N/A	0.759963	-0.310211	0.54	1.59	1
hsa-miR-512-5p	MIMAT0002822	Endogenous1	miRNA	24.96	9.85	26.37	16.78	-1.06	N/A	0.761225	-0.309113	0.65	1.38	1
hsa-miR-1301-3p	MIMAT0005797	Endogenous1	miRNA	26.44	20.34	28.37	22.76	-1.07	N/A	0.761704	-0.307914	0.58	1.51	1
hsa-miR-483-3p	MIMAT0002173	Endogenous1	miRNA	27.67	18.79	26	17.65	1.06	N/A	0.766456	0.301549	0.69	1.64	1
hsa-miR-100-5p	MIMAT0000098	Endogenous1	miRNA	30.68	25.13	32.98	21.54	-1.08	N/A	0.76791	-0.299612	0.56	1.55	1
hsa-miR-4531	MIMAT0019070	Endogenous1	miRNA	35.82	24.59	33.17	26.58	1.08	N/A	0.768507	0.298811	0.63	1.86	1
hsa-miR-5196-3p+hsa-miR-6732-3p	MIMAT0021129	Endogenous1	miRNA	25.75	17.51	27.45	19.27	-1.07	N/A	0.768703	-0.298664	0.6	1.47	1
hsa-miR-499a-3p	MIMAT0004772	Endogenous1	miRNA	23.37	10.26	24.4	10.5	-1.04	N/A	0.76875	-0.298487	0.71	1.3	1
hsa-miR-641	MIMAT0003311	Endogenous1	miRNA	27.29	25.76	25.5	17.88	1.07	N/A	0.769581	0.297479	0.66	1.73	1
hsa-miR-490-3p	MIMAT0002806	Endogenous1	miRNA	21.15	4.77	20.77	1.79	1.02	N/A	0.773823	0.293636	0.89	1.16	1
hsa-miR-1287-3p	MIMAT0026738	Endogenous1	miRNA	25.58	16.13	27.02	16.12	-1.06	N/A	0.778829	-0.285112	0.63	1.42	1
hsa-miR-1277-3p	MIMAT0005933	Endogenous1	miRNA	26.21	24.4	28.08	24.8	-1.07	N/A	0.779234	-0.284586	0.56	1.56	1
hsa-miR-637	MIMAT0003307	Endogenous1	miRNA	22.08	9.3	22.91	10.05	-1.04	N/A	0.782372	-0.280422	0.73	1.27	1
hsa-miR-522-3p	MIMAT0002868	Endogenous1	miRNA	37.89	27.31	40.75	23.56	-1.08	N/A	0.782562	-0.28018	0.54	1.61	1
hsa-miR-613	MIMAT0003281	Endogenous1	miRNA	31.71	21.49	29.88	13.71	1.06	N/A	0.78433	0.278147	0.68	1.67	1
hsa-miR-340-5p	MIMAT0004692	Endogenous1	miRNA	86.92	21.86	84.18	24.75	1.03	N/A	0.787601	0.273655	0.81	1.32	1
hsa-miR-5010-3p	MIMAT0021044	Endogenous1	miRNA	24.63	16.74	25.94	15.29	-1.05	N/A	0.792531	-0.266966	0.63	1.43	1
hsa-miR-874-5p	MIMAT0026718	Endogenous1	miRNA	30.12	16.94	31.83	15.62	-1.06	N/A	0.794144	-0.264843	0.61	1.47	1
hsa-miR-1268a	MIMAT0005922	Endogenous1	miRNA	23.13	9.88	24.35	28.86	-1.05	N/A	0.797527	-0.261286	0.62	1.45	1
hsa-miR-296-5p	MIMAT0000690	Endogenous1	miRNA	23.84	9.28	22.96	13.17	1.04	N/A	0.802662	0.253691	0.76	1.42	1
hsa-miR-3613-5p	MIMAT0017990	Endogenous1	miRNA	26.74	18.69	28.39	23.47	-1.06	N/A	0.803372	-0.252799	0.57	1.55	1
hsa-miR-574-3p	MIMAT0003239	Endogenous1	miRNA	26.74	12.77	28.1	20	-1.05	N/A	0.803418	-0.252916	0.63	1.44	1
hsa-miR-92b-3p	MIMAT0003218	Endogenous1	miRNA	24.65	19.14	25.91	15.32	-1.05	N/A	0.807013	-0.24792	0.62	1.46	1
hsa-miR-381-5p	MIMAT0022862	Endogenous1	miRNA	21.36	5.93	21.91	7.62	-1.03	N/A	0.807907	-0.246844	0.79	1.21	1
hsa-miR-520e	MIMAT0002825	Endogenous1	miRNA	24.09	9.39	24.99	16.03	-1.04	N/A	0.828208	-0.220425	0.68	1.37	1
hsa-miR-524-3p	MIMAT0002850	Endogenous1	miRNA	23.23	7.99	24	12.74	-1.03	N/A	0.83074	-0.217229	0.71	1.33	1
hsa-miR-15a-5p	MIMAT0000068	Endogenous1	miRNA	243.14	109.99	232.1	171.74	1.05	N/A	0.832522	0.214653	0.66	1.65	1
hsa-miR-99a-5p	MIMAT0000097	Endogenous1	miRNA	27.48	20.16	28.88	21.23	-1.05	N/A	0.83292	-0.214057	0.58	1.55	1
hsa-miR-654-5p	MIMAT0003330	Endogenous1	miRNA	24.07	13.72	23.21	13.56	1.04	N/A	0.833182	0.213722	0.72	1.49	1
hsa-miR-1-3p	MIMAT0000416	Endogenous1	miRNA	21.81	7.51	21.35	5.83	1.02	N/A	0.834604	0.211945	0.82	1.27	1
hsa-miR-564	MIMAT0003228	Endogenous1	miRNA	24.35	16.9	25.46	22.81	-1.05	N/A	0.835256	-0.21107	0.61	1.49	1
hsa-miR-190a-3p	MIMAT0026482	Endogenous1	miRNA	27.2	22.72	28.49	22.23	-1.05	N/A	0.843661	-0.200081	0.59	1.56	1
hsa-miR-1180-3p	MIMAT0005825	Endogenous1	miRNA	36.71	21.97	38.43	21.94	-1.05	N/A	0.844885	-0.198493	0.59	1.55	1
hsa-miR-223-3p	MIMAT0000280	Endogenous1	miRNA	2756.08	2246.84	2960.72	2788.62	-1.07	N/A	0.845127	-0.198191	0.43	2	1
hsa-miR-378d	MIMAT0018926	Endogenous1	miRNA	29.98	29.7	31.49	21.42	-1.05	N/A	0.845814	-0.197358	0.56	1.61	1
hsa-miR-876-5p	MIMAT0004924	Endogenous1	miRNA	25.11	10.88	24.31	13.28	1.03	N/A	0.849837	0.192093	0.72	1.47	1
hsa-miR-140-5p	MIMAT0000431	Endogenous1	miRNA	54.41	20.04	56.35	22.54	-1.04	N/A	0.853995	-0.186696	0.65	1.43	1
hsa-miR-625-5p	MIMAT0003294	Endogenous1	miRNA	43.06	18.2	44.7	24.1	-1.04	N/A	0.8567	-0.183241	0.63	1.48	1
hsa-miR-452-5p	MIMAT0001635	Endogenous1	miRNA	21.91	6.98	22.47	14.07	-1.03	N/A	0.859029	-0.180628	0.73	1.31	1
hsa-miR-892b	MIMAT0004918	Endogenous1	miRNA	26.39	18.63	25.37	19.79	1.04	N/A	0.859413	0.179684	0.65	1.65	1
hsa-miR-210-5p	MIMAT0026475	Endogenous1	miRNA	24.32	12.59	23.52	22.29	1.03	N/A	0.861907	0.176625	0.69	1.54	1
hsa-miR-128-1-5p	MIMAT0026477	Endogenous1	miRNA	46.5	36.04	44.31	32.44	1.05	N/A	0.86258	0.175585	0.59	1.87	1
hsa-miR-1260b	MIMAT0015041	Endogenous1	miRNA	28.84	11.21	29.84	20.36	-1.03	N/A	0.86867	-0.167973	0.63	1.48	1
hsa-miR-498	MIMAT0002824	Endogenous1	miRNA	44.08	33.05	45.78	21.37	-1.04	N/A	0.879422	-0.154225	0.57	1.62	1
hsa-miR-600	MIMAT0003268	Endogenous1	miRNA	24.07	13.39	24.78	16.69	-1.03	N/A	0.880406	-0.152649	0.65	1.45	1
hsa-miR-601	MIMAT0003269	Endogenous1	miRNA	25.52	67.98	26.76	30.47	-1.05	N/A	0.881341	-0.151501	0.49	1.85	1
hsa-miR-1293	MIMAT0005883	Endogenous1	miRNA	24.03	10.02	24.64	14.92	-1.03	N/A	0.881607	-0.151184	0.69	1.39	1
hsa-miR-197-3p	MIMAT0000227	Endogenous1	miRNA	80.27	52.05	82.93	40.04	-1.03	N/A	0.882707	-0.149651	0.61	1.53	1
hsa-miR-187-3p	MIMAT0000262	Endogenous1	miRNA	26.77	24.15	25.98	16.11	1.03	N/A	0.890715	0.139409	0.66	1.61	1
hsa-miR-376c-3p	MIMAT0000720	Endogenous1	miRNA	32.94	26.46	34.06	21.06	-1.03	N/A	0.890956	-0.139052	0.58	1.61	1
hsa-miR-590-3p	MIMAT0004801	Endogenous1	miRNA	32.73	41.18	33.94	18.84	-1.04	N/A	0.89168	-0.138303	0.55	1.68	1
hsa-miR-936	MIMAT0004979	Endogenous1	miRNA	36.38	32.77	37.96	36.41	-1.04	N/A	0.893	-0.136425	0.5	1.85	1
hsa-miR-362-5p	MIMAT0000705	Endogenous1	miRNA	27.13	20.47	27.92	19.2	-1.03	N/A	0.896037	-0.13253	0.61	1.54	1
hsa-miR-652-5p	MIMAT0022709	Endogenous1	miRNA	27.5	23.06	26.72	14.97	1.03	N/A	0.896107	0.132541	0.65	1.62	1
hsa-miR-302a-3p	MIMAT0000684	Endogenous1	miRNA	29.86	28.52	28.95	16.95	1.03	N/A	0.899776	0.127845	0.62	1.73	1
hsa-miR-515-5p	MIMAT0002826	Endogenous1	miRNA	24.11	16.59	24.72	16.69	-1.03	N/A	0.900103	-0.12732	0.65	1.47	1
hsa-miR-326	MIMAT0000756	Endogenous1	miRNA	21.36	5.93	21.65	7.66	-1.01	N/A	0.900444	-0.126934	0.79	1.23	1
hsa-miR-518d-3p	MIMAT0002864	Endogenous1	miRNA	27.34	18.41	28.06	17.96	-1.03	N/A	0.903122	-0.123446	0.62	1.52	1
hsa-miR-127-3p	MIMAT0000446	Endogenous1	miRNA	40.64	26.19	41.92	29.92	-1.03	N/A	0.90424	-0.122059	0.57	1.66	1
hsa-miR-567	MIMAT0003231	Endogenous1	miRNA	23.26	9.65	22.82	17.54	1.02	N/A	0.909262	0.115709	0.72	1.45	1
hsa-miR-561-3p	MIMAT0003225	Endogenous1	miRNA	23.6	19.61	24.08	13.31	-1.02	N/A	0.913233	-0.11056	0.67	1.44	1
hsa-miR-381-3p	MIMAT0000736	Endogenous1	miRNA	21.99	8.04	22.26	6.12	-1.01	N/A	0.913366	-0.110357	0.79	1.24	1
hsa-miR-1261	MIMAT0005913	Endogenous1	miRNA	25.75	11.2	26.3	21.31	-1.02	N/A	0.91537	-0.10792	0.65	1.48	1
hsa-miR-29b-3p	MIMAT0000100	Endogenous1	miRNA	70.83	91.14	73.58	32.71	-1.04	N/A	0.916735	-0.106469	0.44	2.09	1
hsa-miR-556-5p	MIMAT0003220	Endogenous1	miRNA	32.75	22.2	31.97	19.85	1.02	N/A	0.917121	0.105533	0.63	1.66	1
hsa-miR-1205	MIMAT0005869	Endogenous1	miRNA	27.56	19.52	26.92	20.5	1.02	N/A	0.918207	0.104143	0.63	1.65	1
hsa-miR-132-3p	MIMAT0000426	Endogenous1	miRNA	24.94	18.1	25.51	21.22	-1.02	N/A	0.918407	-0.103913	0.62	1.55	1
hsa-miR-496	MIMAT0002818	Endogenous1	miRNA	24.97	18.4	25.47	15.17	-1.02	N/A	0.920605	-0.101087	0.64	1.49	1
hsa-miR-4741	MIMAT0019871	Endogenous1	miRNA	24.36	17.83	24.85	17.58	-1.02	N/A	0.920985	-0.100594	0.65	1.48	1
hsa-miR-548ai+hsa-miR-570-5p	MIMAT0018989	Endogenous1	miRNA	32.31	24.56	33.14	24.38	-1.03	N/A	0.921058	-0.100501	0.57	1.66	1
hsa-miR-4443	MIMAT0018961	Endogenous1	miRNA	22.56	5.66	22.28	12.42	1.01	N/A	0.923147	0.0980845	0.77	1.33	1
hsa-miR-337-5p	MIMAT0004695	Endogenous1	miRNA	41.99	22.25	40.92	32.49	1.03	N/A	0.923715	0.0972407	0.58	1.8	1
hsa-miR-106a-5p+hsa-miR-17-5p	MIMAT0000103	Endogenous1	miRNA	161.29	64.21	164.71	179.22	-1.02	N/A	0.927578	-0.0923039	0.6	1.59	1
hsa-miR-484	MIMAT0002174	Endogenous1	miRNA	32.6	16.1	33.25	23.2	-1.02	N/A	0.928726	-0.0908121	0.62	1.55	1
hsa-miR-758-3p+hsa-miR-411-3p	MIMAT0003879	Endogenous1	miRNA	22.67	6.16	22.39	13.4	1.01	N/A	0.929002	0.0905806	0.76	1.35	1
hsa-miR-519b-5p+hsa-miR-519c-5p+hsa-miR-523-5p+hsa-miR-518e-5p+hsa-miR-522-5p+hsa-miR-519a-5p	MIMAT0005454	Endogenous1	miRNA	20.59	2.12	20.52	1.85	1	N/A	0.933329	0.0848516	0.92	1.09	1
hsa-miR-139-3p	MIMAT0004552	Endogenous1	miRNA	29	22.05	28.47	16.86	1.02	N/A	0.935103	0.0825826	0.63	1.64	1
hsa-miR-409-5p	MIMAT0001638	Endogenous1	miRNA	22.16	6.66	22.39	13.4	-1.01	N/A	0.94016	-0.0762941	0.74	1.32	1
hsa-miR-127-5p	MIMAT0004604	Endogenous1	miRNA	23.02	19.73	23.33	12.58	-1.01	N/A	0.940163	-0.076171	0.67	1.44	1
hsa-miR-587	MIMAT0003253	Endogenous1	miRNA	29.87	20.17	29.37	20.96	1.02	N/A	0.944202	0.0709732	0.62	1.67	1
hsa-miR-614	MIMAT0003282	Endogenous1	miRNA	28.55	20.37	28.99	18.51	-1.02	N/A	0.947713	-0.0665015	0.61	1.59	1
hsa-miR-532-3p	MIMAT0004780	Endogenous1	miRNA	32.46	18.26	32.93	22.15	-1.01	N/A	0.948475	-0.0655346	0.62	1.57	1
hsa-miR-25-3p	MIMAT0000081	Endogenous1	miRNA	481.77	243.82	491.29	388.48	-1.02	N/A	0.948667	-0.0653926	0.52	1.85	1
hsa-miR-221-5p	MIMAT0004568	Endogenous1	miRNA	26.94	15.76	27.33	26.06	-1.01	N/A	0.949132	-0.0647399	0.62	1.58	1
hsa-miR-3180-3p	MIMAT0015058	Endogenous1	miRNA	23.48	10.81	23.68	12.43	-1.01	N/A	0.959825	-0.0510831	0.71	1.39	1
hsa-miR-1286	MIMAT0005877	Endogenous1	miRNA	31.25	23.27	31.56	16.66	-1.01	N/A	0.96641	-0.0427133	0.62	1.59	1
hsa-miR-509-3-5p	MIMAT0004975	Endogenous1	miRNA	21.36	5.93	21.45	6.44	-1	N/A	0.967132	-0.0417847	0.81	1.22	1
hsa-miR-380-3p	MIMAT0000735	Endogenous1	miRNA	26.66	16.46	26.89	23.72	-1.01	N/A	0.969937	-0.0382437	0.62	1.58	1
hsa-miR-1260a	MIMAT0005911	Endogenous1	miRNA	22.18	7.57	22.28	12.42	-1	N/A	0.97258	-0.0348959	0.75	1.32	1
hsa-miR-337-3p	MIMAT0000754	Endogenous1	miRNA	34.74	17.89	35.01	25.88	-1.01	N/A	0.973292	-0.0339725	0.6	1.63	1
ACTB	NM_001101.2	Housekeeping	miRNA	80.5	48.32	81.38	218.18	-1.01	N/A	0.974632	-0.032351	0.48	2.04	1
hsa-miR-651-5p	MIMAT0003321	Endogenous1	miRNA	34.3	31.76	34.56	31.85	-1.01	N/A	0.978575	-0.0272331	0.56	1.77	1
hsa-miR-1236-3p	MIMAT0005591	Endogenous1	miRNA	29.87	21.38	29.7	24.83	1.01	N/A	0.981856	0.0230632	0.6	1.69	1
hsa-miR-582-3p	MIMAT0004797	Endogenous1	miRNA	24.84	17.37	24.74	16.65	1	N/A	0.984269	0.0199929	0.66	1.53	1
hsa-miR-300	MIMAT0004903	Endogenous1	miRNA	35.14	36.5	34.96	24.03	1.01	N/A	0.985834	0.0180151	0.56	1.8	1
hsa-miR-591	MIMAT0003259	Endogenous1	miRNA	24.66	18.09	24.58	20.13	1	N/A	0.987499	0.0158877	0.65	1.55	1
hsa-miR-4435	MIMAT0018951	Endogenous1	miRNA	21.15	4.31	21.13	2.26	1	N/A	0.990793	0.0117344	0.88	1.14	1
hsa-miR-28-5p	MIMAT0000085	Endogenous1	miRNA	94.81	33.37	94.89	40.84	-1	N/A	0.995824	-0.00531601	0.7	1.42	1
hsa-miR-369-5p	MIMAT0001621	Endogenous1	miRNA	24.97	20.77	24.97	21.99	1	N/A	0.999081	0.00116804	0.63	1.58	1
hsa-miR-101-3p	MIMAT0000099	Endogenous1	miRNA	20	0	20	0	1	N/A
hsa-miR-1226-3p	MIMAT0005577	Endogenous1	miRNA	20	0	20	0	1	N/A
hsa-miR-1247-5p	MIMAT0005899	Endogenous1	miRNA	20	0	20	0	1	N/A
hsa-miR-1253	MIMAT0005904	Endogenous1	miRNA	20	0	20	0	1	N/A
hsa-miR-128-3p	MIMAT0000424	Endogenous1	miRNA	20	0	20	0	1	N/A
hsa-miR-1283	MIMAT0005799	Endogenous1	miRNA	20	0	20	0	1	N/A
hsa-miR-1288-3p	MIMAT0005942	Endogenous1	miRNA	20	0	20	0	1	N/A
hsa-miR-135b-5p	MIMAT0000758	Endogenous1	miRNA	20	0	20	0	1	N/A
hsa-miR-143-3p	MIMAT0000435	Endogenous1	miRNA	20	0	20	0	1	N/A
hsa-miR-1469	MIMAT0007347	Endogenous1	miRNA	20	0	20	0	1	N/A
hsa-miR-146b-3p	MIMAT0004766	Endogenous1	miRNA	20	0	20	0	1	N/A
hsa-miR-152-3p	MIMAT0000438	Endogenous1	miRNA	20	0	20	0	1	N/A
hsa-miR-182-5p	MIMAT0000259	Endogenous1	miRNA	20	0	20	0	1	N/A
hsa-miR-1908-5p	MIMAT0007881	Endogenous1	miRNA	20	0	20	0	1	N/A
hsa-miR-202-3p	MIMAT0002811	Endogenous1	miRNA	20	0	20	0	1	N/A
hsa-miR-3065-5p	MIMAT0015066	Endogenous1	miRNA	20	0	20	0	1	N/A
hsa-miR-31-5p	MIMAT0000089	Endogenous1	miRNA	20	0	20	0	1	N/A
hsa-miR-3140-3p	MIMAT0015008	Endogenous1	miRNA	20	0	20	0	1	N/A
hsa-miR-3158-3p	MIMAT0015032	Endogenous1	miRNA	20	0	20	0	1	N/A
hsa-miR-3190-3p	MIMAT0022839	Endogenous1	miRNA	20	0	20	0	1	N/A
hsa-miR-3192-5p	MIMAT0015076	Endogenous1	miRNA	20	0	20	0	1	N/A
hsa-miR-3196	MIMAT0015080	Endogenous1	miRNA	20	0	20	0	1	N/A
hsa-miR-329-3p	MIMAT0001629	Endogenous1	miRNA	20	0	20	0	1	N/A
hsa-miR-331-5p	MIMAT0004700	Endogenous1	miRNA	20	0	20	0	1	N/A
hsa-miR-339-3p	MIMAT0004702	Endogenous1	miRNA	20	0	20	0	1	N/A
hsa-miR-375	MIMAT0000728	Endogenous1	miRNA	20	0	20	0	1	N/A
hsa-miR-378b	MIMAT0014999	Endogenous1	miRNA	20	0	20	0	1	N/A
hsa-miR-378e	MIMAT0018927	Endogenous1	miRNA	20	0	20	0	1	N/A
hsa-miR-4448	MIMAT0018967	Endogenous1	miRNA	20	0	20	0	1	N/A
hsa-miR-4458	MIMAT0018980	Endogenous1	miRNA	20	0	20	0	1	N/A
hsa-miR-4485-3p	MIMAT0019019	Endogenous1	miRNA	20	0	20	0	1	N/A
hsa-miR-455-3p	MIMAT0004784	Endogenous1	miRNA	20	0	20	0	1	N/A
hsa-miR-4787-3p	MIMAT0019957	Endogenous1	miRNA	20	0	20	0	1	N/A
hsa-miR-5001-3p	MIMAT0021022	Endogenous1	miRNA	20	0	20	0	1	N/A
hsa-miR-502-5p	MIMAT0002873	Endogenous1	miRNA	20	0	20	0	1	N/A
hsa-miR-503-3p	MIMAT0022925	Endogenous1	miRNA	20	0	20	0	1	N/A
hsa-miR-510-5p	MIMAT0002882	Endogenous1	miRNA	20	0	20	0	1	N/A
hsa-miR-516a-5p	MIMAT0004770	Endogenous1	miRNA	20	0	20	0	1	N/A
hsa-miR-519e-3p	MIMAT0002829	Endogenous1	miRNA	20	0	20	0	1	N/A
hsa-miR-532-5p	MIMAT0002888	Endogenous1	miRNA	20	0	20	0	1	N/A
hsa-miR-548aa+hsa-miR-548t-3p	MIMAT0018447	Endogenous1	miRNA	20	0	20	0	1	N/A
hsa-miR-548ar-5p	MIMAT0022265	Endogenous1	miRNA	20	0	20	0	1	N/A
hsa-miR-548c-5p+hsa-miR-548o-5p+hsa-miR-548am-5p	MIMAT0004806	Endogenous1	miRNA	20	0	20	0	1	N/A
hsa-miR-550a-5p	MIMAT0004800	Endogenous1	miRNA	20	0	20	0	1	N/A
hsa-miR-554	MIMAT0003217	Endogenous1	miRNA	20	0	20	0	1	N/A
hsa-miR-570-3p	MIMAT0003235	Endogenous1	miRNA	20	0	20	0	1	N/A
hsa-miR-580-3p	MIMAT0003245	Endogenous1	miRNA	20	0	20	0	1	N/A
hsa-miR-603	MIMAT0003271	Endogenous1	miRNA	20	0	20	0	1	N/A
hsa-miR-604	MIMAT0003272	Endogenous1	miRNA	20	0	20	0	1	N/A
hsa-miR-617	MIMAT0003286	Endogenous1	miRNA	20	0	20	0	1	N/A
hsa-miR-626	MIMAT0003295	Endogenous1	miRNA	20	0	20	0	1	N/A
hsa-miR-627-5p	MIMAT0003296	Endogenous1	miRNA	20	0	20	0	1	N/A
hsa-miR-628-3p	MIMAT0003297	Endogenous1	miRNA	20	0	20	0	1	N/A
hsa-miR-642a-3p	MIMAT0020924	Endogenous1	miRNA	20	0	20	0	1	N/A
hsa-miR-6511a-3p	MIMAT0025479	Endogenous1	miRNA	20	0	20	0	1	N/A
hsa-miR-767-3p	MIMAT0003883	Endogenous1	miRNA	20	0	20	0	1	N/A
hsa-miR-887-3p	MIMAT0004951	Endogenous1	miRNA	20	0	20	0	1	N/A
hsa-miR-924	MIMAT0004974	Endogenous1	miRNA	20	0	20	0	1	N/A
LIG_NEG_C	nmiR00803.1	Ligation	miRNA	20	0	20	0	1	N/A
